# Supplementary material for: Exercise accelerates recruitment of CD8+ T cell to promotes anti-tumor immunity in lung cancer via epinephrine
Source: BMC Cancer. 2024 Apr 15;24:474. doi: 10.1186/s12885-024-12224-7 (PMC11021002; doi:10.1186/s12885-024-12224-7)
Supplement: Supplementary file 3 — Supplementary Material 3 [file 12885_2024_12224_MOESM3_ESM.xlsx]

## Sheet: Additional file 1
Additional file 1. Go analysis of genes differential expression
Term	Database	ID	Input_number	Background_number	Rich_factor	P_Value	Corrected P_Value	Input	Hyperlink
cellular response to interferon-beta	biological_process	GO:0035458	29	45	27.26	5.43e-26	1.41e-22	mmu:14468:Gbp2b|mmu:55932:Gbp3|mmu:14469:Gbp2|mmu:100702:Gbp6|mmu:60440:Iigp1|mmu:225594:Gm4841|mmu:381308:Ifi211|mmu:100033459:Ifi213|mmu:15953:Ifi47|mmu:667214:Gm5431|mmu:20846:Stat1|mmu:240327:Gm4951|mmu:620913:Gm12185|mmu:100702:Gm43302|mmu:20846:Gm28177|mmu:54396:Irgm2|mmu:667214:9930111J21Rik2|mmu:667214:9930111J21Rik1|mmu:240328:F830016B08Rik|mmu:100033459:Ifi208|mmu:236312:Ifi209|mmu:1026…	http://amigo.geneontology.org/amigo/term/GO:0035458
response to bacterium	biological_process	GO:0009617	41	276	6.28	4.26e-16	5.54e-13	mmu:18534:Pck1|mmu:12362:Casp1|mmu:14469:Gbp2|mmu:100702:Gbp6|mmu:229898:Gbp5|mmu:20723:Serpinb9|mmu:24110:Usp18|mmu:268567:Tmem229b|mmu:76905:Lrg1|mmu:216848:Gm17305|mmu:20128:Trim30a|mmu:15439:Hp|mmu:381308:Ifi211|mmu:12491:Cd36|mmu:60440:Iigp1|mmu:246728:Oas2|mmu:67138:Herc6|mmu:99899:Ifi44|mmu:11450:Adipoq|mmu:15951:Ifi204|mmu:20846:Stat1|mmu:67896:Ccdc80|mmu:100702:Gm43302|mmu:15122:Hba-a1|m…	http://amigo.geneontology.org/amigo/term/GO:0009617
defense response to virus	biological_process	GO:0051607	29	180	6.82	1.31e-12	1.14e-09	mmu:14468:Gbp2b|mmu:667373:Ifit1bl1|mmu:276950:Slfn8|mmu:20128:Trim30a|mmu:54123:Irf7|mmu:58203:Zbp1|mmu:246727:Oas3|mmu:246728:Oas2|mmu:20847:Stat2|mmu:20846:Stat1|mmu:23962:Oasl2|mmu:667370:Ifit3b|mmu:67775:Rtp4|mmu:20846:Gm28177|mmu:231655:Oasl1|mmu:17101:Lyst|mmu:94094:Trim34a|mmu:209200:Dtx3l|mmu:230073:Ddx58|mmu:80285:Parp9|mmu:217069:Trim25|mmu:58185:Rsad2|mmu:100038882:Isg15|mmu:15945:Cxc…	http://amigo.geneontology.org/amigo/term/GO:0051607
defense response to protozoan	biological_process	GO:0042832	12	36	14.1	5.36e-09	3.49e-06	mmu:14468:Gbp2b|mmu:54396:Irgm2|mmu:14469:Gbp2|mmu:229900:Gbp7|mmu:100702:Gbp6|mmu:17472:Gbp4|mmu:55932:Gbp3|mmu:100702:Gm43302|mmu:56744:Pf4|mmu:17101:Lyst|mmu:60440:Iigp1|mmu:626578:Gbp10	http://amigo.geneontology.org/amigo/term/GO:0042832
defense response	biological_process	GO:0006952	20	132	6.41	9.44e-09	4.91e-06	mmu:667214:9930111J21Rik2|mmu:667214:9930111J21Rik1|mmu:20315:Cxcl12|mmu:20847:Stat2|mmu:20846:Stat1|mmu:240327:Gm4951|mmu:225594:Gm4841|mmu:15945:Cxcl10|mmu:237038:Nox1|mmu:13058:Cybb|mmu:16145:Igtp|mmu:56744:Pf4|mmu:21356:Gm19412|mmu:15953:Ifi47|mmu:667214:Gm5431|mmu:20846:Gm28177|mmu:620913:Gm12185|mmu:54396:Irgm2|mmu:60440:Iigp1|mmu:240328:F830016B08Rik	http://amigo.geneontology.org/amigo/term/GO:0006952
symbiont-containing vacuole membrane	cellular_component	GO:0020005	7	8	37.01	6.44e-08	2.8e-05	mmu:14468:Gbp2b|mmu:55932:Gbp3|mmu:14469:Gbp2|mmu:229900:Gbp7|mmu:100702:Gbp6|mmu:100702:Gm43302|mmu:60440:Iigp1	http://amigo.geneontology.org/amigo/term/GO:0020005
immune system process	biological_process	GO:0002376	38	483	3.33	9.44e-08	3.51e-05	mmu:14468:Gbp2b|mmu:547253:Parp14|mmu:229898:Gbp5|mmu:17948:Naip2|mmu:276950:Slfn8|mmu:60440:Iigp1|mmu:54123:Irf7|mmu:15439:Hp|mmu:58203:Zbp1|mmu:16391:Irf9|mmu:21355:Gm15821|mmu:246727:Oas3|mmu:246728:Oas2|mmu:246779:Il27|mmu:67138:Herc6|mmu:21355:Tap2|mmu:270152:Amica1|mmu:23962:Oasl2|mmu:230073:Ddx58|mmu:231655:Oasl1|mmu:68279:Mcoln2|mmu:67138:Gm45193|mmu:209200:Dtx3l|mmu:80898:Erap1|mmu:80285…	http://amigo.geneontology.org/amigo/term/GO:0002376
response to virus	biological_process	GO:0009615	12	56	9.06	3.36e-07	0.000109224	mmu:230073:Ddx58|mmu:267019:Rps15a-ps5|mmu:267019:Rps15a-ps6|mmu:23962:Oasl2|mmu:231655:Oasl1|mmu:246727:Oas3|mmu:246728:Oas2|mmu:15958:Ifit2|mmu:170744:Tlr8|mmu:81897:Tlr9|mmu:58185:Rsad2|mmu:15957:Ifit1	http://amigo.geneontology.org/amigo/term/GO:0009615
extracellular space	cellular_component	GO:0005615	85	1684	2.14	1.08e-06	0.000313358	mmu:23794:Adamts5|mmu:11754:Aoc3|mmu:16000:Igf1|mmu:20657:Sod3|mmu:13019:Ctf1|mmu:16949:Loxl1|mmu:20617:Snca|mmu:83554:Fstl3|mmu:20723:Serpinb9|mmu:16009:Igfbp3|mmu:17228:Cma1|mmu:329252:Lgr6|mmu:29817:Igfbp7|mmu:68792:Srpx2|mmu:16011:Igfbp5|mmu:76905:Lrg1|mmu:116847:Gm15851|mmu:100503895:Tpsab1|mmu:16846:Lep|mmu:73106:Prss57|mmu:13038:Ctsk|mmu:18405:Orm1|mmu:73340:Npcd|mmu:11535:Adm|mmu:15040:H2…	http://amigo.geneontology.org/amigo/term/GO:0005615
GTPase activity	molecular_function	GO:0003924	26	294	3.74	1.3e-06	0.000339205	mmu:14468:Gbp2b|mmu:55932:Gbp3|mmu:14469:Gbp2|mmu:229900:Gbp7|mmu:100702:Gbp6|mmu:229898:Gbp5|mmu:17472:Gbp4|mmu:60440:Iigp1|mmu:626578:Gbp10|mmu:225594:Gm4841|mmu:14904:Gm26884|mmu:15953:Ifi47|mmu:667214:Gm5431|mmu:14579:Gem|mmu:14677:Gnai1|mmu:240327:Gm4951|mmu:13627:Gm5869|mmu:620913:Gm12185|mmu:100702:Gm43302|mmu:19338:Gm38160|mmu:54396:Irgm2|mmu:667214:9930111J21Rik2|mmu:667214:9930111J21Rik…	http://amigo.geneontology.org/amigo/term/GO:0003924
activation of innate immune response	biological_process	GO:0002218	9	32	11.9	1.46e-06	0.000344511	mmu:100033459:Ifi208|mmu:236312:Ifi209|mmu:58203:Zbp1|mmu:15951:Ifi204|mmu:226695:Ifi205|mmu:381308:Ifi211|mmu:15950:Ifi203|mmu:100033459:Ifi213|mmu:81897:Tlr9	http://amigo.geneontology.org/amigo/term/GO:0002218
cellular response to interferon-gamma	biological_process	GO:0071346	14	94	6.3	1.8e-06	0.000391258	mmu:14468:Gbp2b|mmu:17533:Mrc1|mmu:20846:Stat1|mmu:12362:Casp1|mmu:55932:Gbp3|mmu:14469:Gbp2|mmu:20307:Ccl8|mmu:229900:Gbp7|mmu:100702:Gbp6|mmu:229898:Gbp5|mmu:17472:Gbp4|mmu:100702:Gm43302|mmu:20846:Gm28177|mmu:626578:Gbp10	http://amigo.geneontology.org/amigo/term/GO:0071346
adhesion of symbiont to host	biological_process	GO:0044406	6	10	25.38	2.78e-06	0.000557306	mmu:14468:Gbp2b|mmu:55932:Gbp3|mmu:14469:Gbp2|mmu:229900:Gbp7|mmu:100702:Gbp6|mmu:100702:Gm43302	http://amigo.geneontology.org/amigo/term/GO:0044406
extracellular region	cellular_component	GO:0005576	82	1684	2.06	5.84e-06	0.00108547	mmu:23794:Adamts5|mmu:14468:Gbp2b|mmu:16000:Igf1|mmu:20657:Sod3|mmu:13019:Ctf1|mmu:16949:Loxl1|mmu:71690:Esm1|mmu:93671:Cd163|mmu:20617:Snca|mmu:83554:Fstl3|mmu:16009:Igfbp3|mmu:17228:Cma1|mmu:29817:Igfbp7|mmu:68792:Srpx2|mmu:16011:Igfbp5|mmu:16948:Lox|mmu:116847:Gm15851|mmu:232371:C1rl|mmu:18654:Pgf|mmu:16846:Lep|mmu:73106:Prss57|mmu:13038:Ctsk|mmu:18405:Orm1|mmu:11535:Adm|mmu:15439:Hp|mmu:21672…	http://amigo.geneontology.org/amigo/term/GO:0005576
angiogenesis	biological_process	GO:0001525	22	251	3.71	9.3e-06	0.0016137	mmu:13078:Cyp1b1|mmu:672511:Rnf213|mmu:12778:Ackr3|mmu:68792:Srpx2|mmu:13809:Enpep|mmu:18792:Plau|mmu:16847:Lepr|mmu:16846:Lep|mmu:15200:Hbegf|mmu:21838:Thy1|mmu:17390:Mmp2|mmu:71690:Esm1|mmu:12819:Col15a1|mmu:21812:Tgfbr1|mmu:237038:Nox1|mmu:672511:Gm44935|mmu:381823:Apold1|mmu:27494:Amot|mmu:18654:Pgf|mmu:13609:S1pr1|mmu:30878:Apln|mmu:71355:Col24a1	http://amigo.geneontology.org/amigo/term/GO:0001525
extracellular matrix structural constituent	molecular_function	GO:0005201	14	119	4.98	2.08e-05	0.00338221	mmu:12819:Col15a1|mmu:246228:Gm26840|mmu:216616:Efemp1|mmu:94242:Tinagl1|mmu:246228:Vwa1|mmu:12832:Col5a2|mmu:18074:Nid2|mmu:29817:Igfbp7|mmu:68792:Srpx2|mmu:71355:Col24a1|mmu:14115:Fbln2|mmu:116847:Prelp|mmu:116847:Gm15851|mmu:11450:Adipoq	http://amigo.geneontology.org/amigo/term/GO:0005201
adult feeding behavior	biological_process	GO:0008343	5	9	23.5	2.6e-05	0.00398001	mmu:16846:Lep|mmu:71111:Gpr39|mmu:69727:Usp46os1|mmu:69727:Usp46os2|mmu:71111:Lypd1	http://amigo.geneontology.org/amigo/term/GO:0008343
collagen-containing extracellular matrix	cellular_component	GO:0062023	24	315	3.22	3.2e-05	0.00462323	mmu:23794:Adamts5|mmu:20657:Sod3|mmu:16949:Loxl1|mmu:20723:Serpinb9|mmu:29817:Igfbp7|mmu:68792:Srpx2|mmu:16948:Lox|mmu:216725:Adamts2|mmu:116847:Gm15851|mmu:12832:Col5a2|mmu:50530:Mfap5|mmu:17395:Mmp9|mmu:116847:Prelp|mmu:246228:Gm26840|mmu:109901:Cela1|mmu:12819:Col15a1|mmu:216616:Efemp1|mmu:71660:Rarres2|mmu:246228:Vwa1|mmu:71355:Col24a1|mmu:94242:Tinagl1|mmu:18074:Nid2|mmu:56744:Pf4|mmu:14115:…	http://amigo.geneontology.org/amigo/term/GO:0062023
proteolysis	biological_process	GO:0006508	33	522	2.67	4.37e-05	0.00598049	mmu:23794:Adamts5|mmu:50909:C1ra|mmu:12362:Casp1|mmu:17228:Cma1|mmu:72560:Naalad2|mmu:100503895:Tpsab1|mmu:21892:Tll1|mmu:73106:Prss57|mmu:13038:Ctsk|mmu:216725:Adamts2|mmu:24110:Usp18|mmu:11489:Adam12|mmu:18792:Plau|mmu:12364:Casp12|mmu:17395:Mmp9|mmu:17390:Mmp2|mmu:109901:Cela1|mmu:13809:Enpep|mmu:56264:Cpxm1|mmu:60594:Capn12|mmu:70835:Prss22|mmu:16716:Ky|mmu:80898:Erap1|mmu:232371:C1rl|mmu:667…	http://amigo.geneontology.org/amigo/term/GO:0006508
protein mono-ADP-ribosylation	Undef	GO:0140289	5	11	19.23	5.42e-05	0.00704783	mmu:328417:Parp4|mmu:547253:Parp14|mmu:80285:Parp9|mmu:671535:Parp10|mmu:101187:Parp11	http://amigo.geneontology.org/amigo/term/GO:0140289
fibronectin binding	molecular_function	GO:0001968	7	31	9.55	7.24e-05	0.00885679	mmu:13038:Ctsk|mmu:17395:Mmp9|mmu:67896:Ccdc80|mmu:83554:Fstl3|mmu:16009:Igfbp3|mmu:16011:Igfbp5|mmu:17390:Mmp2	http://amigo.geneontology.org/amigo/term/GO:0001968
cellular response to interferon-alpha	biological_process	GO:0035457	5	12	17.63	7.5e-05	0.00885679	mmu:15951:Ifi204|mmu:15959:Ifit3|mmu:15958:Ifit2|mmu:15957:Ifit1|mmu:14456:Gas6	http://amigo.geneontology.org/amigo/term/GO:0035457
innate immune response	biological_process	GO:0045087	34	563	2.55	7.83e-05	0.00885679	mmu:54123:Irf7|mmu:547253:Parp14|mmu:17948:Naip2|mmu:60440:Iigp1|mmu:20128:Trim30a|mmu:209387:Trim30d|mmu:58203:Zbp1|mmu:246727:Oas3|mmu:246728:Oas2|mmu:246779:Il27|mmu:67138:Herc6|mmu:71660:Rarres2|mmu:23962:Oasl2|mmu:231655:Oasl1|mmu:68279:Mcoln2|mmu:67138:Gm45193|mmu:54396:Irgm2|mmu:94094:Trim34a|mmu:209200:Dtx3l|mmu:230073:Ddx58|mmu:80285:Parp9|mmu:232371:C1rl|mmu:667277:C1rb|mmu:217069:Trim2…	http://amigo.geneontology.org/amigo/term/GO:0045087
response to stilbenoid	biological_process	GO:0035634	6	22	11.54	9.85e-05	0.0106825	mmu:24110:Gm44148|mmu:12491:Cd36|mmu:15122:Hba-a1|mmu:15122:Hba-a2|mmu:24110:Usp18|mmu:15959:Ifit3	http://amigo.geneontology.org/amigo/term/GO:0035634
positive regulation of interferon-alpha production	biological_process	GO:0032727	6	23	11.03	0.000121286	0.0126283	mmu:230073:Ddx58|mmu:54123:Irf7|mmu:20846:Stat1|mmu:170744:Tlr8|mmu:81897:Tlr9|mmu:20846:Gm28177	http://amigo.geneontology.org/amigo/term/GO:0032727
oxygen carrier activity	molecular_function	GO:0005344	5	14	15.11	0.00013452	0.0129687	mmu:101488143:Hbb-bt|mmu:114886:Cygb|mmu:15122:Hba-a1|mmu:101488143:Hbb-bs|mmu:15122:Hba-a2	http://amigo.geneontology.org/amigo/term/GO:0005344
haptoglobin-hemoglobin complex	cellular_component	GO:0031838	5	14	15.11	0.00013452	0.0129687	mmu:101488143:Hbb-bt|mmu:15439:Hp|mmu:15122:Hba-a1|mmu:101488143:Hbb-bs|mmu:15122:Hba-a2	http://amigo.geneontology.org/amigo/term/GO:0031838
peptidase activity	molecular_function	GO:0008233	31	511	2.57	0.000145631	0.0135385	mmu:23794:Adamts5|mmu:12362:Casp1|mmu:17228:Cma1|mmu:72560:Naalad2|mmu:100503895:Tpsab1|mmu:21892:Tll1|mmu:73106:Prss57|mmu:13038:Ctsk|mmu:216725:Adamts2|mmu:24110:Usp18|mmu:11489:Adam12|mmu:18792:Plau|mmu:12364:Casp12|mmu:17395:Mmp9|mmu:17390:Mmp2|mmu:109901:Cela1|mmu:13809:Enpep|mmu:56264:Cpxm1|mmu:60594:Capn12|mmu:70835:Prss22|mmu:16716:Ky|mmu:80898:Erap1|mmu:232371:C1rl|mmu:667277:C1rb|mmu:12…	http://amigo.geneontology.org/amigo/term/GO:0008233
antigen processing and presentation of endogenous peptide antigen via MHC class I	biological_process	GO:0019885	4	7	24.17	0.000163756	0.0137502	mmu:21356:Gm19412|mmu:80898:Erap1|mmu:21355:Tap2|mmu:21355:Gm15821	http://amigo.geneontology.org/amigo/term/GO:0019885
protection from natural killer cell mediated cytotoxicity	biological_process	GO:0042270	4	7	24.17	0.000163756	0.0137502	mmu:20723:Serpinb9|mmu:15040:H2-T23|mmu:21355:Tap2|mmu:21355:Gm15821	http://amigo.geneontology.org/amigo/term/GO:0042270
hemoglobin binding	molecular_function	GO:0030492	4	7	24.17	0.000163756	0.0137502	mmu:101488143:Hbb-bt|mmu:15439:Hp|mmu:20533:Slc4a1|mmu:101488143:Hbb-bs	http://amigo.geneontology.org/amigo/term/GO:0030492
protein ADP-ribosylase activity	molecular_function	GO:1990404	5	15	14.1	0.000175277	0.0142577	mmu:328417:Parp4|mmu:547253:Parp14|mmu:80285:Parp9|mmu:671535:Parp10|mmu:101187:Parp11	http://amigo.geneontology.org/amigo/term/GO:1990404
regulation of inflammatory response	biological_process	GO:0050727	10	81	5.22	0.000213999	0.01688	mmu:12362:Casp1|mmu:58203:Zbp1|mmu:24110:Gm44148|mmu:13982:Esr1|mmu:23945:Mgll|mmu:12364:Casp12|mmu:17228:Cma1|mmu:24110:Usp18|mmu:81897:Tlr9|mmu:11770:Fabp4	http://amigo.geneontology.org/amigo/term/GO:0050727
retinoid binding	molecular_function	GO:0005501	4	8	21.15	0.000240248	0.0178676	mmu:19659:Rbp1|mmu:19660:Rbp2|mmu:12903:Crabp1|mmu:63954:Rbp7	http://amigo.geneontology.org/amigo/term/GO:0005501
blood microparticle	cellular_component	GO:0072562	4	8	21.15	0.000240248	0.0178676	mmu:667277:C1rb|mmu:15439:Hp|mmu:50909:C1ra|mmu:232371:C1rl	http://amigo.geneontology.org/amigo/term/GO:0072562
heparin binding	molecular_function	GO:0008201	14	155	3.82	0.000276954	0.0200028	mmu:23893:Grem2|mmu:23794:Adamts5|mmu:73106:Prss57|mmu:16891:Lipg|mmu:20307:Ccl8|mmu:67896:Ccdc80|mmu:93695:Gpnmb|mmu:116847:Gm15851|mmu:15200:Hbegf|mmu:16956:Lpl|mmu:20564:Slit3|mmu:56744:Pf4|mmu:15945:Cxcl10|mmu:116847:Prelp	http://amigo.geneontology.org/amigo/term/GO:0008201
type I interferon signaling pathway	biological_process	GO:0060337	5	17	12.44	0.000284327	0.0200028	mmu:20846:Gm28177|mmu:246728:Oas2|mmu:54123:Irf7|mmu:20847:Stat2|mmu:20846:Stat1	http://amigo.geneontology.org/amigo/term/GO:0060337
negative regulation of viral genome replication	biological_process	GO:0045071	7	41	7.22	0.000331933	0.0227374	mmu:23962:Oasl2|mmu:671535:Parp10|mmu:231655:Oasl1|mmu:246727:Oas3|mmu:246728:Oas2|mmu:100038882:Isg15|mmu:58185:Rsad2	http://amigo.geneontology.org/amigo/term/GO:0045071
extracellular matrix	cellular_component	GO:0031012	19	267	3.01	0.000445459	0.0290112	mmu:23794:Adamts5|mmu:12819:Col15a1|mmu:329252:Lgr6|mmu:21857:Timp1|mmu:16949:Loxl1|mmu:71660:Rarres2|mmu:434215:Lrrc32|mmu:67896:Ccdc80|mmu:64817:Svep1|mmu:216725:Adamts2|mmu:246228:Vwa1|mmu:12832:Col5a2|mmu:18074:Nid2|mmu:50530:Mfap5|mmu:17395:Mmp9|mmu:71355:Col24a1|mmu:16948:Lox|mmu:246228:Gm26840|mmu:17390:Mmp2	http://amigo.geneontology.org/amigo/term/GO:0031012
serine-type endopeptidase activity	molecular_function	GO:0004252	15	183	3.47	0.000445812	0.0290112	mmu:73106:Prss57|mmu:70835:Prss22|mmu:232371:C1rl|mmu:15439:Hp|mmu:667277:C1rb|mmu:11537:Cfd|mmu:50909:C1ra|mmu:18792:Plau|mmu:17227:Mcpt4|mmu:17228:Cma1|mmu:216505:Pik3ip1|mmu:17395:Mmp9|mmu:17390:Mmp2|mmu:100503895:Tpsab1|mmu:109901:Cela1	http://amigo.geneontology.org/amigo/term/GO:0004252
negative regulation of vasoconstriction	biological_process	GO:0045906	4	10	16.92	0.000464798	0.029509	mmu:16846:Lep|mmu:11535:Adm|mmu:17390:Mmp2|mmu:30878:Apln	http://amigo.geneontology.org/amigo/term/GO:0045906
positive regulation of defense response to virus by host	biological_process	GO:0002230	6	31	8.19	0.000491524	0.0297544	mmu:209200:Dtx3l|mmu:230073:Ddx58|mmu:80285:Parp9|mmu:20846:Stat1|mmu:246779:Il27|mmu:20846:Gm28177	http://amigo.geneontology.org/amigo/term/GO:0002230
positive regulation of reactive oxygen species metabolic process	biological_process	GO:2000379	6	31	8.19	0.000491524	0.0297544	mmu:16846:Lep|mmu:13078:Cyp1b1|mmu:18792:Plau|mmu:22436:Xdh|mmu:237038:Nox1|mmu:12491:Cd36	http://amigo.geneontology.org/amigo/term/GO:2000379
scavenger receptor activity	molecular_function	GO:0005044	7	45	6.58	0.000547964	0.0316967	mmu:214305:Hhipl1|mmu:71145:Scara5|mmu:93671:Cd163|mmu:94242:Tinagl1|mmu:12491:Cd36|mmu:12778:Ackr3|mmu:19039:Lgals3bp	http://amigo.geneontology.org/amigo/term/GO:0005044
cytosolic small ribosomal subunit	cellular_component	GO:0022627	7	45	6.58	0.000547964	0.0316967	mmu:267019:Rps15a-ps5|mmu:267019:Rps15a-ps6|mmu:20102:Rps4l|mmu:20116:Gm14414|mmu:15122:Hba-a1|mmu:15122:Hba-a2|mmu:100038882:Isg15	http://amigo.geneontology.org/amigo/term/GO:0022627
2'-5'-oligoadenylate synthetase activity	molecular_function	GO:0001730	4	11	15.38	0.000619961	0.0343353	mmu:246727:Oas3|mmu:246728:Oas2|mmu:23962:Oasl2|mmu:231655:Oasl1	http://amigo.geneontology.org/amigo/term/GO:0001730
regulation of ribonuclease activity	biological_process	GO:0060700	4	11	15.38	0.000619961	0.0343353	mmu:246727:Oas3|mmu:246728:Oas2|mmu:23962:Oasl2|mmu:231655:Oasl1	http://amigo.geneontology.org/amigo/term/GO:0060700
regulation of viral entry into host cell	biological_process	GO:0046596	5	21	10.07	0.000647925	0.0351365	mmu:20128:Trim30a|mmu:217069:Trim25|mmu:209387:Trim30d|mmu:94094:Trim34a|mmu:20821:Trim21	http://amigo.geneontology.org/amigo/term/GO:0046596
double-stranded DNA binding	molecular_function	GO:0003690	13	152	3.62	0.000723286	0.0384227	mmu:230073:Ddx58|mmu:20846:Stat1|mmu:100033459:Ifi208|mmu:236312:Ifi209|mmu:102639543:Ifi206|mmu:226691:Ifi207|mmu:15951:Ifi204|mmu:226695:Ifi205|mmu:381308:Ifi211|mmu:15950:Ifi203|mmu:21685:Tef|mmu:100033459:Ifi213|mmu:20846:Gm28177	http://amigo.geneontology.org/amigo/term/GO:0003690
retinol binding	molecular_function	GO:0019841	4	12	14.1	0.000808564	0.0412685	mmu:19659:Rbp1|mmu:19660:Rbp2|mmu:12903:Crabp1|mmu:63954:Rbp7	http://amigo.geneontology.org/amigo/term/GO:0019841
retinal binding	molecular_function	GO:0016918	4	12	14.1	0.000808564	0.0412685	mmu:19659:Rbp1|mmu:19660:Rbp2|mmu:12903:Crabp1|mmu:63954:Rbp7	http://amigo.geneontology.org/amigo/term/GO:0016918
NAD+ ADP-ribosyltransferase activity	molecular_function	GO:0003950	5	23	9.2	0.00092471	0.0462889	mmu:328417:Parp4|mmu:547253:Parp14|mmu:80285:Parp9|mmu:671535:Parp10|mmu:101187:Parp11	http://amigo.geneontology.org/amigo/term/GO:0003950
collagen fibril organization	biological_process	GO:0030199	7	50	5.92	0.000960791	0.0469489	mmu:20319:Sfrp2|mmu:16949:Loxl1|mmu:21812:Tgfbr1|mmu:13078:Cyp1b1|mmu:216725:Adamts2|mmu:12832:Col5a2|mmu:16948:Lox	http://amigo.geneontology.org/amigo/term/GO:0030199
haptoglobin binding	molecular_function	GO:0031720	4	13	13.02	0.00103429	0.0469489	mmu:101488143:Hbb-bt|mmu:15122:Hba-a1|mmu:101488143:Hbb-bs|mmu:15122:Hba-a2	http://amigo.geneontology.org/amigo/term/GO:0031720
CXCR chemokine receptor binding	molecular_function	GO:0045236	4	13	13.02	0.00103429	0.0469489	mmu:15945:Cxcl10|mmu:57349:Ppbp|mmu:20315:Cxcl12|mmu:56744:Pf4	http://amigo.geneontology.org/amigo/term/GO:0045236
hemoglobin complex	cellular_component	GO:0005833	4	13	13.02	0.00103429	0.0469489	mmu:101488143:Hbb-bt|mmu:15122:Hba-a1|mmu:101488143:Hbb-bs|mmu:15122:Hba-a2	http://amigo.geneontology.org/amigo/term/GO:0005833
organic acid binding	molecular_function	GO:0043177	4	13	13.02	0.00103429	0.0469489	mmu:101488143:Hbb-bt|mmu:15122:Hba-a1|mmu:101488143:Hbb-bs|mmu:15122:Hba-a2	http://amigo.geneontology.org/amigo/term/GO:0043177
ISG15-protein conjugation	biological_process	GO:0032020	3	5	25.38	0.00106044	0.0469489	mmu:56791:Ube2l6|mmu:74153:Uba7|mmu:100038882:Isg15	http://amigo.geneontology.org/amigo/term/GO:0032020
immune response	biological_process	GO:0006955	23	382	2.55	0.00106415	0.0469489	mmu:12778:Ackr3|mmu:20723:Serpinb9|mmu:13038:Ctsk|mmu:15040:H2-T23|mmu:15042:H2-T24|mmu:12491:Cd36|mmu:246727:Oas3|mmu:246728:Oas2|mmu:99899:Ifi44|mmu:22035:Tnfsf10|mmu:20307:Ccl8|mmu:23962:Oasl2|mmu:231655:Oasl1|mmu:57349:Ppbp|mmu:22362:Vpreb1|mmu:81897:Tlr9|mmu:94242:Tinagl1|mmu:235623:5830462I19Rik|mmu:56744:Pf4|mmu:15945:Cxcl10|mmu:170744:Tlr8|mmu:20315:Cxcl12|mmu:57266:Cxcl14	http://amigo.geneontology.org/amigo/term/GO:0006955
ubiquitin-like protein ligase binding	molecular_function	GO:0044389	5	24	8.81	0.00109209	0.0473785	mmu:209200:Dtx3l|mmu:20846:Gm28177|mmu:20847:Stat2|mmu:20846:Stat1|mmu:80285:Parp9	http://amigo.geneontology.org/amigo/term/GO:0044389
positive regulation of I-kappaB kinase/NF-kappaB signaling	biological_process	GO:0043123	11	122	3.81	0.00121637	0.0519049	mmu:20128:Trim30a|mmu:22035:Tnfsf10|mmu:209387:Trim30d|mmu:12362:Casp1|mmu:217069:Trim25|mmu:20821:Trim21|mmu:12491:Cd36|mmu:75547:Akap13|mmu:81897:Tlr9|mmu:94094:Trim34a|mmu:11450:Adipoq	http://amigo.geneontology.org/amigo/term/GO:0043123
leukocyte chemotaxis	biological_process	GO:0030595	5	25	8.46	0.00128089	0.0520927	mmu:15945:Cxcl10|mmu:57349:Ppbp|mmu:17101:Lyst|mmu:56744:Pf4|mmu:13609:S1pr1	http://amigo.geneontology.org/amigo/term/GO:0030595
regulation of metabolic process	biological_process	GO:0019222	5	25	8.46	0.00128089	0.0520927	mmu:13610:S1pr3|mmu:16846:Lep|mmu:13609:S1pr1|mmu:18212:Ntrk2|mmu:16847:Lepr	http://amigo.geneontology.org/amigo/term/GO:0019222
oxygen binding	molecular_function	GO:0019825	5	25	8.46	0.00128089	0.0520927	mmu:101488143:Hbb-bt|mmu:114886:Cygb|mmu:15122:Hba-a1|mmu:101488143:Hbb-bs|mmu:15122:Hba-a2	http://amigo.geneontology.org/amigo/term/GO:0019825
tissue remodeling	biological_process	GO:0048771	4	14	12.09	0.00130082	0.0520927	mmu:17395:Mmp9|mmu:17390:Mmp2|mmu:216848:Gm17305|mmu:109901:Cela1	http://amigo.geneontology.org/amigo/term/GO:0048771
positive regulation of interleukin-1 beta production	biological_process	GO:0032731	7	54	5.48	0.00144104	0.056346	mmu:12362:Casp1|mmu:15951:Ifi204|mmu:226695:Ifi205|mmu:381308:Ifi211|mmu:15950:Ifi203|mmu:16956:Lpl|mmu:170744:Tlr8	http://amigo.geneontology.org/amigo/term/GO:0032731
protein ADP-ribosylation	biological_process	GO:0006471	5	26	8.13	0.00149274	0.056346	mmu:328417:Parp4|mmu:547253:Parp14|mmu:80285:Parp9|mmu:671535:Parp10|mmu:101187:Parp11	http://amigo.geneontology.org/amigo/term/GO:0006471
nuclear hormone receptor binding	molecular_function	GO:0035257	5	26	8.13	0.00149274	0.056346	mmu:20602:Gm42839|mmu:20846:Gm28177|mmu:12953:D930015M05Rik|mmu:20846:Stat1|mmu:18627:Per2	http://amigo.geneontology.org/amigo/term/GO:0035257
modification-dependent protein catabolic process	biological_process	GO:0019941	3	6	21.15	0.00155798	0.056346	mmu:56791:Ube2l6|mmu:74153:Uba7|mmu:100038882:Isg15	http://amigo.geneontology.org/amigo/term/GO:0019941
interferon-gamma-mediated signaling pathway	biological_process	GO:0060333	3	6	21.15	0.00155798	0.056346	mmu:20846:Gm28177|mmu:20846:Stat1|mmu:64685:Nmi	http://amigo.geneontology.org/amigo/term/GO:0060333
positive regulation of protein transport	biological_process	GO:0051222	3	6	21.15	0.00155798	0.056346	mmu:56398:Gm20056|mmu:77128:Crebrf|mmu:16971:Lrp1	http://amigo.geneontology.org/amigo/term/GO:0051222
defense response to Gram-positive bacterium	biological_process	GO:0050830	12	146	3.48	0.00155855	0.056346	mmu:14468:Gbp2b|mmu:55932:Gbp3|mmu:14469:Gbp2|mmu:15040:H2-T23|mmu:229900:Gbp7|mmu:100702:Gbp6|mmu:12491:Cd36|mmu:17472:Gbp4|mmu:71660:Rarres2|mmu:100702:Gm43302|mmu:11535:Adm|mmu:626578:Gbp10	http://amigo.geneontology.org/amigo/term/GO:0050830
GTP binding	molecular_function	GO:0005525	21	350	2.54	0.00177561	0.063314	mmu:14468:Gbp2b|mmu:18160:Npr1|mmu:230103:Npr2|mmu:18534:Pck1|mmu:57440:Ehd3|mmu:14677:Gnai1|mmu:55932:Gbp3|mmu:14469:Gbp2|mmu:14904:Gm26884|mmu:229900:Gbp7|mmu:100702:Gbp6|mmu:229898:Gbp5|mmu:17472:Gbp4|mmu:100702:Gm43302|mmu:13627:Gm5869|mmu:12265:Ciita|mmu:19338:Gm38160|mmu:104886:Rab15|mmu:60440:Iigp1|mmu:14579:Gem|mmu:626578:Gbp10	http://amigo.geneontology.org/amigo/term/GO:0005525
cellular response to insulin stimulus	biological_process	GO:0032869	9	91	4.18	0.00184299	0.0648283	mmu:237858:Tusc5|mmu:18534:Pck1|mmu:20846:Stat1|mmu:50915:Grb14|mmu:16846:Lep|mmu:16324:Inhbb|mmu:20846:Gm28177|mmu:104886:Rab15|mmu:11450:Adipoq	http://amigo.geneontology.org/amigo/term/GO:0032869
lipase activity	molecular_function	GO:0016298	4	16	10.58	0.00197097	0.0666289	mmu:18777:Gm43802|mmu:16956:Lpl|mmu:23945:Mgll|mmu:16891:Lipg	http://amigo.geneontology.org/amigo/term/GO:0016298
ventricular cardiac muscle cell action potential	biological_process	GO:0086005	4	16	10.58	0.00197097	0.0666289	mmu:57442:Kcne3|mmu:67451:Pkp2|mmu:57814:Kcne4|mmu:16535:Kcnq1	http://amigo.geneontology.org/amigo/term/GO:0086005
potassium ion export across plasma membrane	biological_process	GO:0097623	4	16	10.58	0.00197097	0.0666289	mmu:16529:Kcnk5|mmu:57442:Kcne3|mmu:57814:Kcne4|mmu:16535:Kcnq1	http://amigo.geneontology.org/amigo/term/GO:0097623
positive regulation of angiogenesis	biological_process	GO:0045766	12	151	3.36	0.00202594	0.0676091	mmu:20319:Sfrp2|mmu:18654:Pgf|mmu:80898:Erap1|mmu:13078:Cyp1b1|mmu:11489:Adam12|mmu:13058:Cybb|mmu:17228:Cma1|mmu:17395:Mmp9|mmu:76905:Lrg1|mmu:11535:Adm|mmu:69219:Ddah1|mmu:109901:Cela1	http://amigo.geneontology.org/amigo/term/GO:0045766
response to type I interferon	biological_process	GO:0034340	3	7	18.13	0.00218002	0.0718302	mmu:20846:Gm28177|mmu:100038882:Isg15|mmu:20846:Stat1	http://amigo.geneontology.org/amigo/term/GO:0034340
chemokine activity	molecular_function	GO:0008009	6	43	5.9	0.00223156	0.0726093	mmu:20307:Ccl8|mmu:57349:Ppbp|mmu:56744:Pf4|mmu:15945:Cxcl10|mmu:20315:Cxcl12|mmu:57266:Cxcl14	http://amigo.geneontology.org/amigo/term/GO:0008009
metallopeptidase activity	molecular_function	GO:0008237	12	154	3.3	0.00235752	0.0756084	mmu:23794:Adamts5|mmu:21892:Tll1|mmu:80898:Erap1|mmu:216725:Adamts2|mmu:56264:Cpxm1|mmu:12873:Cpa3|mmu:13809:Enpep|mmu:11489:Adam12|mmu:72560:Naalad2|mmu:23792:Adam23|mmu:17395:Mmp9|mmu:17390:Mmp2	http://amigo.geneontology.org/amigo/term/GO:0008237
interstitial matrix	cellular_component	GO:0005614	4	17	9.95	0.00238183	0.0756084	mmu:16000:Igf1|mmu:246228:Gm26840|mmu:67896:Ccdc80|mmu:246228:Vwa1	http://amigo.geneontology.org/amigo/term/GO:0005614
chemokine-mediated signaling pathway	biological_process	GO:0070098	6	44	5.77	0.00247734	0.0776928	mmu:20307:Ccl8|mmu:12778:Ackr3|mmu:57349:Ppbp|mmu:56744:Pf4|mmu:15945:Cxcl10|mmu:20315:Cxcl12	http://amigo.geneontology.org/amigo/term/GO:0070098
positive regulation of smooth muscle cell proliferation	biological_process	GO:0048661	8	79	4.28	0.00283627	0.0871365	mmu:16000:Igf1|mmu:20846:Stat1|mmu:13609:S1pr1|mmu:57264:Retn|mmu:237038:Nox1|mmu:15200:Hbegf|mmu:20846:Gm28177|mmu:17390:Mmp2	http://amigo.geneontology.org/amigo/term/GO:0048661
membrane repolarization during action potential	biological_process	GO:0086011	3	8	15.86	0.00293612	0.0871365	mmu:57442:Kcne3|mmu:57814:Kcne4|mmu:16535:Kcnq1	http://amigo.geneontology.org/amigo/term/GO:0086011
protein poly-ADP-ribosylation	biological_process	GO:0070212	3	8	15.86	0.00293612	0.0871365	mmu:547253:Parp14|mmu:80285:Parp9|mmu:671535:Parp10	http://amigo.geneontology.org/amigo/term/GO:0070212
voltage-gated potassium channel activity involved in ventricular cardiac muscle cell action potential repolarization	molecular_function	GO:1902282	3	8	15.86	0.00293612	0.0871365	mmu:57442:Kcne3|mmu:57814:Kcne4|mmu:16535:Kcnq1	http://amigo.geneontology.org/amigo/term/GO:1902282
regulation of blood pressure	biological_process	GO:0008217	7	62	4.78	0.00294584	0.0871365	mmu:18160:Npr1|mmu:11754:Aoc3|mmu:13809:Enpep|mmu:80898:Erap1|mmu:16846:Lep|mmu:98660:Atp1a2|mmu:13618:Ednrb	http://amigo.geneontology.org/amigo/term/GO:0008217
response to drug	biological_process	GO:0042493	11	138	3.37	0.00298861	0.0874085	mmu:20319:Sfrp2|mmu:17395:Mmp9|mmu:20846:Stat1|mmu:12362:Casp1|mmu:17101:Lyst|mmu:13433:Dnmt1|mmu:13058:Cybb|mmu:20617:Snca|mmu:20846:Gm28177|mmu:17390:Mmp2|mmu:20512:Slc1a3	http://amigo.geneontology.org/amigo/term/GO:0042493
endoplasmic reticulum membrane	cellular_component	GO:0005789	21	371	2.39	0.00338683	0.0979547	mmu:240327:Gm4951|mmu:67916:Plpp3|mmu:240328:F830016B08Rik|mmu:667214:9930111J21Rik2|mmu:67800:Dgat2|mmu:235283:1700110K17Rik|mmu:80898:Erap1|mmu:76072:Rnf183|mmu:60440:Iigp1|mmu:620913:Gm12185|mmu:26427:Creb3l1|mmu:16145:Igtp|mmu:667214:9930111J21Rik1|mmu:667214:Gm5431|mmu:15953:Ifi47|mmu:235623:5830462I19Rik|mmu:225594:Gm4841|mmu:108802:Calr4|mmu:54396:Irgm2|mmu:58185:Rsad2|mmu:21356:Gm19412	http://amigo.geneontology.org/amigo/term/GO:0005789
IPAF inflammasome complex	cellular_component	GO:0072557	3	9	14.1	0.00383474	0.108498	mmu:12364:Casp12|mmu:12362:Casp1|mmu:17948:Naip2	http://amigo.geneontology.org/amigo/term/GO:0072557
phospholipase A1 activity	molecular_function	GO:0008970	3	9	14.1	0.00383474	0.108498	mmu:18777:Gm43802|mmu:16956:Lpl|mmu:16891:Lipg	http://amigo.geneontology.org/amigo/term/GO:0008970
response to mechanical stimulus	biological_process	GO:0009612	4	20	8.46	0.00395964	0.110827	mmu:20846:Gm28177|mmu:17390:Mmp2|mmu:20846:Stat1|mmu:12491:Cd36	http://amigo.geneontology.org/amigo/term/GO:0009612
response to insulin	biological_process	GO:0032868	6	49	5.18	0.00402232	0.111384	mmu:18534:Pck1|mmu:12953:D930015M05Rik|mmu:13654:Egr2|mmu:57264:Retn|mmu:16846:Lep|mmu:235623:5830462I19Rik	http://amigo.geneontology.org/amigo/term/GO:0032868
positive regulation of release of sequestered calcium ion into cytosol	biological_process	GO:0051281	5	34	6.22	0.0042163	0.115527	mmu:71111:Gpr39|mmu:15945:Cxcl10|mmu:21838:Thy1|mmu:20617:Snca|mmu:71111:Lypd1	http://amigo.geneontology.org/amigo/term/GO:0051281
cellular response to cAMP	biological_process	GO:0071320	5	35	6.04	0.00471058	0.127726	mmu:16535:Kcnq1|mmu:14555:Gpd1|mmu:76089:Rapgef2|mmu:11450:Adipoq|mmu:16011:Igfbp5	http://amigo.geneontology.org/amigo/term/GO:0071320
toxin metabolic process	biological_process	GO:0009404	3	10	12.69	0.00488334	0.129707	mmu:55990:Fmo2|mmu:13078:Cyp1b1|mmu:13498:Atn1	http://amigo.geneontology.org/amigo/term/GO:0009404
blood circulation	biological_process	GO:0008015	3	10	12.69	0.00488334	0.129707	mmu:20846:Gm28177|mmu:216848:Gm17305|mmu:20846:Stat1	http://amigo.geneontology.org/amigo/term/GO:0008015
positive regulation of vascular associated smooth muscle cell proliferation	biological_process	GO:1904707	5	36	5.88	0.00524464	0.136085	mmu:16000:Igf1|mmu:17390:Mmp2|mmu:17395:Mmp9|mmu:13433:Dnmt1|mmu:16011:Igfbp5	http://amigo.geneontology.org/amigo/term/GO:1904707
brown fat cell differentiation	biological_process	GO:0050873	5	36	5.88	0.00524464	0.136085	mmu:20341:Selenbp1|mmu:76905:Lrg1|mmu:71660:Rarres2|mmu:11770:Fabp4|mmu:11450:Adipoq	http://amigo.geneontology.org/amigo/term/GO:0050873
regulation of neuron death	biological_process	GO:1901214	4	22	7.69	0.00533258	0.136085	mmu:56398:Gm20056|mmu:20618:Sncg|mmu:112405:Egln1|mmu:20617:Snca	http://amigo.geneontology.org/amigo/term/GO:1901214
cGMP-mediated signaling	biological_process	GO:0019934	4	22	7.69	0.00533258	0.136085	mmu:18160:Npr1|mmu:230103:Npr2|mmu:13618:Ednrb|mmu:12491:Cd36	http://amigo.geneontology.org/amigo/term/GO:0019934
cytosol	cellular_component	GO:0005829	123	3398	1.53	0.00560383	0.138949	mmu:14468:Gbp2b|mmu:20617:Snca|mmu:24110:Usp18|mmu:20128:Trim30a|mmu:209387:Trim30d|mmu:73340:Npcd|mmu:69528:1700030J22Rik|mmu:16391:Irf9|mmu:14904:Gm26884|mmu:14311:Cidec|mmu:19736:Rgs4|mmu:230597:3110021N24Rik|mmu:26427:Creb3l1|mmu:672511:Rnf213|mmu:57440:Ehd3|mmu:213556:Plekhh2|mmu:217069:Trim25|mmu:654824:Ankrd37|mmu:17101:Lyst|mmu:209200:Dtx3l|mmu:230073:Ddx58|mmu:100033459:Ifi208|mmu:236312…	http://amigo.geneontology.org/amigo/term/GO:0005829
positive regulation of cell population proliferation	biological_process	GO:0008284	27	545	2.1	0.00560854	0.138949	mmu:16000:Igf1|mmu:107587:Osr2|mmu:381126:Garem1|mmu:11535:Adm|mmu:13618:Ednrb|mmu:18792:Plau|mmu:16846:Lep|mmu:15200:Hbegf|mmu:71690:Esm1|mmu:20319:Sfrp2|mmu:21812:Tgfbr1|mmu:20846:Stat1|mmu:216616:Efemp1|mmu:18263:Gm7993|mmu:18212:Ntrk2|mmu:170799:Gm16212|mmu:237038:Nox1|mmu:20846:Gm28177|mmu:267019:Rps15a-ps5|mmu:18654:Pgf|mmu:267019:Rps15a-ps6|mmu:21857:Timp1|mmu:13609:S1pr1|mmu:11770:Fabp4|m…	http://amigo.geneontology.org/amigo/term/GO:0008284
peroxidase activity	molecular_function	GO:0004601	5	37	5.72	0.00582011	0.138949	mmu:101488143:Hbb-bt|mmu:114886:Cygb|mmu:15122:Hba-a1|mmu:101488143:Hbb-bs|mmu:15122:Hba-a2	http://amigo.geneontology.org/amigo/term/GO:0004601
extracellular matrix organization	biological_process	GO:0030198	12	174	2.92	0.005867	0.138949	mmu:23794:Adamts5|mmu:12832:Col5a2|mmu:17395:Mmp9|mmu:12819:Col15a1|mmu:67896:Ccdc80|mmu:216725:Adamts2|mmu:246228:Vwa1|mmu:237038:Nox1|mmu:71355:Col24a1|mmu:14115:Fbln2|mmu:246228:Gm26840|mmu:17390:Mmp2	http://amigo.geneontology.org/amigo/term/GO:0030198
wound healing, spreading of epidermal cells	biological_process	GO:0035313	3	11	11.54	0.00608839	0.138949	mmu:76509:Plet1|mmu:76509:Plet1os|mmu:15200:Hbegf	http://amigo.geneontology.org/amigo/term/GO:0035313
positive regulation of insulin-like growth factor receptor signaling pathway	biological_process	GO:0043568	3	11	11.54	0.00608839	0.138949	mmu:16009:Igfbp3|mmu:16000:Igf1|mmu:16011:Igfbp5	http://amigo.geneontology.org/amigo/term/GO:0043568
negative regulation of delayed rectifier potassium channel activity	biological_process	GO:1902260	3	11	11.54	0.00608839	0.138949	mmu:57442:Kcne3|mmu:57814:Kcne4|mmu:16535:Kcnq1	http://amigo.geneontology.org/amigo/term/GO:1902260
righting reflex	biological_process	GO:0060013	3	11	11.54	0.00608839	0.138949	mmu:319974:Auts2|mmu:69727:Usp46os1|mmu:69727:Usp46os2	http://amigo.geneontology.org/amigo/term/GO:0060013
low-density lipoprotein particle clearance	biological_process	GO:0034383	3	11	11.54	0.00608839	0.138949	mmu:67800:Dgat2|mmu:12491:Cd36|mmu:11450:Adipoq	http://amigo.geneontology.org/amigo/term/GO:0034383
negative regulation of synaptic transmission	biological_process	GO:0050805	3	11	11.54	0.00608839	0.138949	mmu:219228:Pcdh17|mmu:11450:Adipoq|mmu:14677:Gnai1	http://amigo.geneontology.org/amigo/term/GO:0050805
insulin-like growth factor binding	molecular_function	GO:0005520	4	23	7.36	0.00612483	0.138949	mmu:16009:Igfbp3|mmu:29817:Igfbp7|mmu:71690:Esm1|mmu:16011:Igfbp5	http://amigo.geneontology.org/amigo/term/GO:0005520
regulation of postsynaptic neurotransmitter receptor internalization	biological_process	GO:0099149	4	23	7.36	0.00612483	0.138949	mmu:17999:S100a3|mmu:15114:Hap1|mmu:69727:Usp46os1|mmu:69727:Usp46os2	http://amigo.geneontology.org/amigo/term/GO:0099149
regulation of cell population proliferation	biological_process	GO:0042127	14	221	2.68	0.00618162	0.138949	mmu:112407:Egln3|mmu:20319:Sfrp2|mmu:216858:Kctd11|mmu:16000:Igf1|mmu:20847:Stat2|mmu:20846:Stat1|mmu:13433:Dnmt1|mmu:18792:Plau|mmu:17988:Gm17035|mmu:56744:Pf4|mmu:76089:Rapgef2|mmu:15945:Cxcl10|mmu:20846:Gm28177|mmu:109901:Cela1	http://amigo.geneontology.org/amigo/term/GO:0042127
cholesterol homeostasis	biological_process	GO:0042632	8	91	3.72	0.00622816	0.138949	mmu:13850:Ephx2|mmu:16891:Lipg|mmu:71111:Lypd1|mmu:67800:Dgat2|mmu:235283:1700110K17Rik|mmu:71111:Gpr39|mmu:11770:Fabp4|mmu:16956:Lpl	http://amigo.geneontology.org/amigo/term/GO:0042632
protein autoubiquitination	biological_process	GO:0051865	7	72	4.11	0.00624549	0.138949	mmu:209200:Dtx3l|mmu:20128:Trim30a|mmu:20821:Trim21|mmu:76072:Rnf183|mmu:672511:Gm44935|mmu:76901:Jade2|mmu:672511:Rnf213	http://amigo.geneontology.org/amigo/term/GO:0051865
receptor ligand activity	molecular_function	GO:0048018	5	38	5.57	0.00643861	0.142031	mmu:23893:Grem2|mmu:20319:Sfrp2|mmu:17965:Nbl1|mmu:93695:Gpnmb|mmu:14456:Gas6	http://amigo.geneontology.org/amigo/term/GO:0048018
gluconeogenesis	biological_process	GO:0006094	4	24	7.05	0.00699152	0.152932	mmu:14555:Gpd1|mmu:18534:Pck1|mmu:18655:Pgk1-rs7|mmu:18627:Per2	http://amigo.geneontology.org/amigo/term/GO:0006094
regulation of protein phosphorylation	biological_process	GO:0001932	7	74	4	0.00714626	0.155014	mmu:13853:Epm2a|mmu:16000:Igf1|mmu:20847:Stat2|mmu:16846:Lep|mmu:170744:Tlr8|mmu:81897:Tlr9|mmu:16948:Lox	http://amigo.geneontology.org/amigo/term/GO:0001932
inflammatory response	biological_process	GO:0006954	19	348	2.31	0.00728076	0.156505	mmu:70747:Tspan2|mmu:13850:Ephx2|mmu:13610:S1pr3|mmu:12265:Ciita|mmu:93671:Cd163|mmu:71660:Rarres2|mmu:229898:Gbp5|mmu:17948:Naip2|mmu:13058:Cybb|mmu:328417:Parp4|mmu:57349:Ppbp|mmu:56744:Pf4|mmu:246779:Il27|mmu:76969:Chst1|mmu:15945:Cxcl10|mmu:170744:Tlr8|mmu:81897:Tlr9|mmu:20307:Ccl8|mmu:109901:Cela1	http://amigo.geneontology.org/amigo/term/GO:0006954
response to interferon-beta	biological_process	GO:0035456	3	12	10.58	0.0074555	0.156505	mmu:20846:Gm28177|mmu:327959:Xaf1|mmu:20846:Stat1	http://amigo.geneontology.org/amigo/term/GO:0035456
response to molecule of bacterial origin	biological_process	GO:0002237	3	12	10.58	0.0074555	0.156505	mmu:21355:Gm15821|mmu:81897:Tlr9|mmu:21355:Tap2	http://amigo.geneontology.org/amigo/term/GO:0002237
positive regulation of chemokine (C-X-C motif) ligand 2 production	biological_process	GO:2000343	3	12	10.58	0.0074555	0.156505	mmu:16971:Lrp1|mmu:16956:Lpl|mmu:68279:Mcoln2	http://amigo.geneontology.org/amigo/term/GO:2000343
hydrogen peroxide catabolic process	biological_process	GO:0042744	4	25	6.77	0.00793542	0.165247	mmu:101488143:Hbb-bt|mmu:15122:Hba-a1|mmu:101488143:Hbb-bs|mmu:15122:Hba-a2	http://amigo.geneontology.org/amigo/term/GO:0042744
protein homodimerization activity	molecular_function	GO:0042803	31	671	1.95	0.00808433	0.166833	mmu:14468:Gbp2b|mmu:55932:Gbp3|mmu:14469:Gbp2|mmu:67800:Dgat2|mmu:12955:Cryab|mmu:229898:Gbp5|mmu:94332:Cadm3|mmu:20128:Trim30a|mmu:13853:Epm2a|mmu:209387:Trim30d|mmu:22436:Xdh|mmu:270152:Amica1|mmu:11450:Adipoq|mmu:21355:Tap2|mmu:20846:Stat1|mmu:18263:Gm7993|mmu:13850:Ephx2|mmu:18212:Ntrk2|mmu:16956:Lpl|mmu:14555:Gpd1|mmu:231630:Ficd|mmu:20846:Gm28177|mmu:94094:Trim34a|mmu:14366:Fzd4|mmu:21355:G…	http://amigo.geneontology.org/amigo/term/GO:0042803
activation of cysteine-type endopeptidase activity involved in apoptotic process	biological_process	GO:0006919	7	76	3.9	0.00813976	0.166833	mmu:70186:Fam162a|mmu:20846:Stat1|mmu:12362:Casp1|mmu:22436:Xdh|mmu:12364:Casp12|mmu:20617:Snca|mmu:20846:Gm28177	http://amigo.geneontology.org/amigo/term/GO:0006919
serine-type peptidase activity	molecular_function	GO:0008236	11	161	2.89	0.00865075	0.175921	mmu:73106:Prss57|mmu:232371:C1rl|mmu:667277:C1rb|mmu:11537:Cfd|mmu:50909:C1ra|mmu:18792:Plau|mmu:17227:Mcpt4|mmu:17228:Cma1|mmu:70835:Prss22|mmu:100503895:Tpsab1|mmu:109901:Cela1	http://amigo.geneontology.org/amigo/term/GO:0008236
response to interferon-gamma	biological_process	GO:0034341	4	26	6.51	0.0089592	0.177268	mmu:12265:Ciita|mmu:54396:Irgm2|mmu:20821:Trim21|mmu:20617:Snca	http://amigo.geneontology.org/amigo/term/GO:0034341
phospholipid homeostasis	biological_process	GO:0055091	3	13	9.76	0.00898941	0.177268	mmu:52377:Rcn3|mmu:17101:Lyst|mmu:16891:Lipg	http://amigo.geneontology.org/amigo/term/GO:0055091
positive regulation of macrophage derived foam cell differentiation	biological_process	GO:0010744	3	13	9.76	0.00898941	0.177268	mmu:16956:Lpl|mmu:56744:Pf4|mmu:12491:Cd36	http://amigo.geneontology.org/amigo/term/GO:0010744
thyroid hormone generation	biological_process	GO:0006590	3	13	9.76	0.00898941	0.177268	mmu:13038:Ctsk|mmu:20502:Slc16a2|mmu:13371:Dio2	http://amigo.geneontology.org/amigo/term/GO:0006590
negative regulation of angiogenesis	biological_process	GO:0016525	8	98	3.45	0.00927954	0.181614	mmu:20846:Stat1|mmu:12509:Cd59a|mmu:12491:Cd36|mmu:56744:Pf4|mmu:15945:Cxcl10|mmu:20846:Gm28177|mmu:18655:Pgk1-rs7|mmu:27494:Amot	http://amigo.geneontology.org/amigo/term/GO:0016525
receptor internalization	biological_process	GO:0031623	5	42	5.04	0.00937432	0.1821	mmu:11535:Adm|mmu:12778:Ackr3|mmu:17999:S100a3|mmu:12491:Cd36|mmu:20617:Snca	http://amigo.geneontology.org/amigo/term/GO:0031623
double-stranded RNA binding	molecular_function	GO:0003725	7	79	3.75	0.00981548	0.187865	mmu:230073:Ddx58|mmu:58203:Zbp1|mmu:23962:Oasl2|mmu:231655:Oasl1|mmu:246727:Oas3|mmu:246728:Oas2|mmu:170744:Tlr8	http://amigo.geneontology.org/amigo/term/GO:0003725
cysteine-type endopeptidase activity	molecular_function	GO:0004197	7	79	3.75	0.00981548	0.187865	mmu:13038:Ctsk|mmu:12362:Casp1|mmu:24110:Gm44148|mmu:69727:Usp46os1|mmu:69727:Usp46os2|mmu:12364:Casp12|mmu:24110:Usp18	http://amigo.geneontology.org/amigo/term/GO:0004197
cysteine-type endopeptidase inhibitor activity involved in apoptotic process	molecular_function	GO:0043027	4	27	6.27	0.0100653	0.191241	mmu:20617:Snca|mmu:20723:Serpinb9|mmu:17948:Naip2|mmu:14456:Gas6	http://amigo.geneontology.org/amigo/term/GO:0043027
positive regulation of insulin secretion involved in cellular response to glucose stimulus	biological_process	GO:0035774	5	43	4.92	0.0102313	0.192776	mmu:71111:Gpr39|mmu:66259:Camk2n1|mmu:16971:Lrp1|mmu:16847:Lepr|mmu:71111:Lypd1	http://amigo.geneontology.org/amigo/term/GO:0035774
response to hypoxia	biological_process	GO:0001666	9	121	3.15	0.0102942	0.192776	mmu:18654:Pgf|mmu:112405:Egln1|mmu:20657:Sod3|mmu:12362:Casp1|mmu:12955:Cryab|mmu:18792:Plau|mmu:11656:Alas2|mmu:235623:5830462I19Rik|mmu:17390:Mmp2	http://amigo.geneontology.org/amigo/term/GO:0001666
MHC class I peptide loading complex	cellular_component	GO:0042824	3	14	9.06	0.0106941	0.198833	mmu:21356:Gm19412|mmu:21355:Gm15821|mmu:21355:Tap2	http://amigo.geneontology.org/amigo/term/GO:0042824
inner ear development	biological_process	GO:0048839	6	62	4.09	0.0112371	0.205599	mmu:16000:Igf1|mmu:15040:H2-T23|mmu:57266:Cxcl14|mmu:29817:Igfbp7|mmu:16535:Kcnq1|mmu:15951:Ifi204	http://amigo.geneontology.org/amigo/term/GO:0048839
acute-phase response	biological_process	GO:0006953	4	28	6.04	0.0112562	0.205599	mmu:93671:Cd163|mmu:15439:Hp|mmu:20716:Serpina3n|mmu:18405:Orm1	http://amigo.geneontology.org/amigo/term/GO:0006953
glucose homeostasis	biological_process	GO:0042593	10	145	2.92	0.0112949	0.205599	mmu:71111:Gpr39|mmu:18534:Pck1|mmu:12953:D930015M05Rik|mmu:71111:Lypd1|mmu:12491:Cd36|mmu:16847:Lepr|mmu:16846:Lep|mmu:16011:Igfbp5|mmu:20602:Gm42839|mmu:11450:Adipoq	http://amigo.geneontology.org/amigo/term/GO:0042593
negative regulation of vascular permeability	biological_process	GO:0043116	3	15	8.46	0.0125727	0.225702	mmu:11535:Adm|mmu:69219:Ddah1|mmu:27494:Amot	http://amigo.geneontology.org/amigo/term/GO:0043116
negative regulation of smooth muscle cell migration	biological_process	GO:0014912	3	15	8.46	0.0125727	0.225702	mmu:16009:Igfbp3|mmu:16971:Lrp1|mmu:16011:Igfbp5	http://amigo.geneontology.org/amigo/term/GO:0014912
negative regulation of I-kappaB kinase/NF-kappaB signaling	biological_process	GO:0043124	5	46	4.6	0.0131203	0.230766	mmu:414084:Tnip3|mmu:20846:Gm28177|mmu:20846:Stat1|mmu:11450:Adipoq|mmu:13982:Esr1	http://amigo.geneontology.org/amigo/term/GO:0043124
erythrocyte development	biological_process	GO:0048821	4	30	5.64	0.0139008	0.230766	mmu:20533:Slc4a1|mmu:11656:Alas2|mmu:15122:Hba-a1|mmu:15122:Hba-a2	http://amigo.geneontology.org/amigo/term/GO:0048821
zymogen activation	biological_process	GO:0031638	4	30	5.64	0.0139008	0.230766	mmu:667277:C1rb|mmu:15439:Hp|mmu:50909:C1ra|mmu:232371:C1rl	http://amigo.geneontology.org/amigo/term/GO:0031638
growth factor binding	molecular_function	GO:0019838	5	47	4.5	0.0141938	0.230766	mmu:29817:Igfbp7|mmu:16009:Igfbp3|mmu:434215:Lrrc32|mmu:21812:Tgfbr1|mmu:16011:Igfbp5	http://amigo.geneontology.org/amigo/term/GO:0019838
regulation of systemic arterial blood pressure by renin-angiotensin	biological_process	GO:0003081	2	5	16.92	0.0145834	0.230766	mmu:237038:Nox1|mmu:13809:Enpep	http://amigo.geneontology.org/amigo/term/GO:0003081
lipoprotein lipase activity	molecular_function	GO:0004465	2	5	16.92	0.0145834	0.230766	mmu:16956:Lpl|mmu:16891:Lipg	http://amigo.geneontology.org/amigo/term/GO:0004465
brain-derived neurotrophic factor receptor signaling pathway	biological_process	GO:0031547	2	5	16.92	0.0145834	0.230766	mmu:18212:Ntrk2|mmu:76089:Rapgef2	http://amigo.geneontology.org/amigo/term/GO:0031547
connective tissue replacement involved in inflammatory response wound healing	biological_process	GO:0002248	2	5	16.92	0.0145834	0.230766	mmu:17312:Clec10a|mmu:21857:Timp1	http://amigo.geneontology.org/amigo/term/GO:0002248
natriuretic peptide receptor activity	molecular_function	GO:0016941	2	5	16.92	0.0145834	0.230766	mmu:18160:Npr1|mmu:230103:Npr2	http://amigo.geneontology.org/amigo/term/GO:0016941
bone growth	biological_process	GO:0098868	2	5	16.92	0.0145834	0.230766	mmu:16846:Lep|mmu:16847:Lepr	http://amigo.geneontology.org/amigo/term/GO:0098868
regulation of toll-like receptor signaling pathway	biological_process	GO:0034121	2	5	16.92	0.0145834	0.230766	mmu:12491:Cd36|mmu:13982:Esr1	http://amigo.geneontology.org/amigo/term/GO:0034121
retinal blood vessel morphogenesis	biological_process	GO:0061304	2	5	16.92	0.0145834	0.230766	mmu:13078:Cyp1b1|mmu:14366:Fzd4	http://amigo.geneontology.org/amigo/term/GO:0061304
negative regulation of voltage-gated potassium channel activity	biological_process	GO:1903817	2	5	16.92	0.0145834	0.230766	mmu:57442:Kcne3|mmu:16535:Kcnq1	http://amigo.geneontology.org/amigo/term/GO:1903817
AIM2 inflammasome complex	cellular_component	GO:0097169	2	5	16.92	0.0145834	0.230766	mmu:12364:Casp12|mmu:12362:Casp1	http://amigo.geneontology.org/amigo/term/GO:0097169
macrophage derived foam cell differentiation	biological_process	GO:0010742	2	5	16.92	0.0145834	0.230766	mmu:20846:Gm28177|mmu:20846:Stat1	http://amigo.geneontology.org/amigo/term/GO:0010742
negative regulation of interferon-alpha production	biological_process	GO:0032687	2	5	16.92	0.0145834	0.230766	mmu:64685:Nmi|mmu:17472:Gbp4	http://amigo.geneontology.org/amigo/term/GO:0032687
response to immobilization stress	biological_process	GO:0035902	2	5	16.92	0.0145834	0.230766	mmu:11754:Aoc3|mmu:19259:Ptpn5	http://amigo.geneontology.org/amigo/term/GO:0035902
positive regulation of cell migration	biological_process	GO:0030335	14	247	2.4	0.0145901	0.230766	mmu:76509:Plet1|mmu:21812:Tgfbr1|mmu:16000:Igf1|mmu:20350:Sema3f|mmu:13609:S1pr1|mmu:93695:Gpnmb|mmu:18792:Plau|mmu:15200:Hbegf|mmu:329252:Lgr6|mmu:17395:Mmp9|mmu:15945:Cxcl10|mmu:20315:Cxcl12|mmu:17390:Mmp2|mmu:76509:Plet1os	http://amigo.geneontology.org/amigo/term/GO:0030335
negative regulation of amyloid-beta formation	biological_process	GO:1902430	3	16	7.93	0.0146279	0.230766	mmu:16000:Igf1|mmu:15114:Hap1|mmu:18212:Ntrk2	http://amigo.geneontology.org/amigo/term/GO:1902430
negative regulation of protein import into nucleus	biological_process	GO:0042308	3	16	7.93	0.0146279	0.230766	mmu:56398:Gm20056|mmu:12491:Cd36|mmu:17472:Gbp4	http://amigo.geneontology.org/amigo/term/GO:0042308
cellular response to lipopolysaccharide	biological_process	GO:0071222	14	250	2.37	0.0159537	0.250165	mmu:17533:Mrc1|mmu:20846:Stat1|mmu:12362:Casp1|mmu:14469:Gbp2|mmu:100702:Gbp6|mmu:12491:Cd36|mmu:414084:Tnip3|mmu:57349:Ppbp|mmu:100702:Gm43302|mmu:56744:Pf4|mmu:15945:Cxcl10|mmu:20846:Gm28177|mmu:54396:Irgm2|mmu:626578:Gbp10	http://amigo.geneontology.org/amigo/term/GO:0071222
interleukin-1 beta production	biological_process	GO:0032611	3	17	7.46	0.0168615	0.254495	mmu:12491:Cd36|mmu:229898:Gbp5|mmu:12362:Casp1	http://amigo.geneontology.org/amigo/term/GO:0032611
aorta morphogenesis	biological_process	GO:0035909	3	17	7.46	0.0168615	0.254495	mmu:244349:Kat6a|mmu:16971:Lrp1|mmu:216848:Gm17305	http://amigo.geneontology.org/amigo/term/GO:0035909
platelet alpha granule	cellular_component	GO:0031091	3	17	7.46	0.0168615	0.254495	mmu:16009:Igfbp3|mmu:16000:Igf1|mmu:56744:Pf4	http://amigo.geneontology.org/amigo/term/GO:0031091
fatty acid oxidation	biological_process	GO:0019395	3	17	7.46	0.0168615	0.254495	mmu:114886:Cygb|mmu:12491:Cd36|mmu:11450:Adipoq	http://amigo.geneontology.org/amigo/term/GO:0019395
white fat cell differentiation	biological_process	GO:0050872	3	17	7.46	0.0168615	0.254495	mmu:20602:Gm42839|mmu:11770:Fabp4|mmu:18627:Per2	http://amigo.geneontology.org/amigo/term/GO:0050872
microglial cell activation	biological_process	GO:0001774	4	32	5.29	0.0169089	0.254495	mmu:20617:Snca|mmu:170744:Tlr8|mmu:81897:Tlr9|mmu:12362:Casp1	http://amigo.geneontology.org/amigo/term/GO:0001774
basement membrane	cellular_component	GO:0005604	8	110	3.08	0.0169142	0.254495	mmu:12819:Col15a1|mmu:21857:Timp1|mmu:16949:Loxl1|mmu:216616:Efemp1|mmu:67896:Ccdc80|mmu:246228:Vwa1|mmu:18074:Nid2|mmu:246228:Gm26840	http://amigo.geneontology.org/amigo/term/GO:0005604
cysteine-type peptidase activity	molecular_function	GO:0008234	9	133	2.86	0.0174921	0.261678	mmu:13038:Ctsk|mmu:12362:Casp1|mmu:24110:Gm44148|mmu:94242:Tinagl1|mmu:69727:Usp46os1|mmu:69727:Usp46os2|mmu:60594:Capn12|mmu:12364:Casp12|mmu:24110:Usp18	http://amigo.geneontology.org/amigo/term/GO:0008234
positive regulation of autophagy	biological_process	GO:0010508	6	69	3.68	0.017597	0.261743	mmu:20128:Trim30a|mmu:209387:Trim30d|mmu:20821:Trim21|mmu:81897:Tlr9|mmu:54396:Irgm2|mmu:94094:Trim34a	http://amigo.geneontology.org/amigo/term/GO:0010508
integrin binding	molecular_function	GO:0005178	9	134	2.84	0.0182242	0.262681	mmu:67916:Plpp3|mmu:16000:Igf1|mmu:13610:S1pr3|mmu:270152:Amica1|mmu:93695:Gpnmb|mmu:100038882:Isg15|mmu:21838:Thy1|mmu:20315:Cxcl12|mmu:71690:Esm1	http://amigo.geneontology.org/amigo/term/GO:0005178
collagen catabolic process	biological_process	GO:0030574	4	33	5.13	0.0185536	0.262681	mmu:13038:Ctsk|mmu:17390:Mmp2|mmu:17395:Mmp9|mmu:216725:Adamts2	http://amigo.geneontology.org/amigo/term/GO:0030574
tumor necrosis factor receptor binding	molecular_function	GO:0005164	4	33	5.13	0.0185536	0.262681	mmu:20846:Gm28177|mmu:22035:Tnfsf10|mmu:80898:Erap1|mmu:20846:Stat1	http://amigo.geneontology.org/amigo/term/GO:0005164
negative regulation of endothelial cell proliferation	biological_process	GO:0001937	4	33	5.13	0.0185536	0.262681	mmu:20846:Gm28177|mmu:21812:Tgfbr1|mmu:20846:Stat1|mmu:22436:Xdh	http://amigo.geneontology.org/amigo/term/GO:0001937
T cell chemotaxis	biological_process	GO:0010818	2	6	14.1	0.019091	0.262681	mmu:15945:Cxcl10|mmu:20315:Cxcl12	http://amigo.geneontology.org/amigo/term/GO:0010818
regulation of smooth muscle cell migration	biological_process	GO:0014910	2	6	14.1	0.019091	0.262681	mmu:18844:Gm26811|mmu:18792:Plau	http://amigo.geneontology.org/amigo/term/GO:0014910
determination of dorsal identity	biological_process	GO:0048263	2	6	14.1	0.019091	0.262681	mmu:23893:Grem2|mmu:17965:Nbl1	http://amigo.geneontology.org/amigo/term/GO:0048263
positive regulation of toll-like receptor 9 signaling pathway	biological_process	GO:0034165	2	6	14.1	0.019091	0.262681	mmu:81897:Tlr9|mmu:58185:Rsad2	http://amigo.geneontology.org/amigo/term/GO:0034165
negative regulation of non-canonical Wnt signaling pathway	biological_process	GO:2000051	2	6	14.1	0.019091	0.262681	mmu:672511:Gm44935|mmu:672511:Rnf213	http://amigo.geneontology.org/amigo/term/GO:2000051
positive regulation of cAMP-dependent protein kinase activity	biological_process	GO:2000481	2	6	14.1	0.019091	0.262681	mmu:76089:Rapgef2|mmu:11450:Adipoq	http://amigo.geneontology.org/amigo/term/GO:2000481
type I interferon production	biological_process	GO:0032606	2	6	14.1	0.019091	0.262681	mmu:16391:Irf9|mmu:54123:Irf7	http://amigo.geneontology.org/amigo/term/GO:0032606
regulation of protein catabolic process at postsynapse, modulating synaptic transmission	biological_process	GO:0099576	2	6	14.1	0.019091	0.262681	mmu:112405:Egln1|mmu:17999:S100a3	http://amigo.geneontology.org/amigo/term/GO:0099576
negative regulation of oxidoreductase activity	biological_process	GO:0051354	2	6	14.1	0.019091	0.262681	mmu:15439:Hp|mmu:20533:Slc4a1	http://amigo.geneontology.org/amigo/term/GO:0051354
positive regulation of epidermal growth factor receptor signaling pathway	biological_process	GO:0045742	3	18	7.05	0.0192747	0.262681	mmu:17395:Mmp9|mmu:15114:Hap1|mmu:13982:Esr1	http://amigo.geneontology.org/amigo/term/GO:0045742
intestinal absorption	biological_process	GO:0050892	3	18	7.05	0.0192747	0.262681	mmu:16846:Lep|mmu:12491:Cd36|mmu:16535:Kcnq1	http://amigo.geneontology.org/amigo/term/GO:0050892
regulation of ventricular cardiac muscle cell membrane repolarization	biological_process	GO:0060307	3	18	7.05	0.0192747	0.262681	mmu:57442:Kcne3|mmu:57814:Kcne4|mmu:16535:Kcnq1	http://amigo.geneontology.org/amigo/term/GO:0060307
early endosome	cellular_component	GO:0005769	13	233	2.36	0.0202015	0.269517	mmu:209200:Dtx3l|mmu:11754:Aoc3|mmu:16971:Lrp1|mmu:57440:Ehd3|mmu:16891:Lipg|mmu:207592:Gm26888|mmu:209086:Samd9l|mmu:18212:Ntrk2|mmu:16535:Kcnq1|mmu:237038:Nox1|mmu:18196:Nsg1|mmu:230597:3110021N24Rik|mmu:11981:Atp9a	http://amigo.geneontology.org/amigo/term/GO:0005769
regulation of heart rate by cardiac conduction	biological_process	GO:0086091	4	34	4.98	0.020294	0.269517	mmu:57442:Kcne3|mmu:67451:Pkp2|mmu:57814:Kcne4|mmu:16535:Kcnq1	http://amigo.geneontology.org/amigo/term/GO:0086091
positive regulation of interferon-beta production	biological_process	GO:0032728	4	34	4.98	0.020294	0.269517	mmu:170744:Tlr8|mmu:81897:Tlr9|mmu:54123:Irf7|mmu:230073:Ddx58	http://amigo.geneontology.org/amigo/term/GO:0032728
calcium ion homeostasis	biological_process	GO:0055074	4	34	4.98	0.020294	0.269517	mmu:11535:Adm|mmu:66259:Camk2n1|mmu:24052:Sgcd|mmu:20856:Stc2	http://amigo.geneontology.org/amigo/term/GO:0055074
sprouting angiogenesis	biological_process	GO:0002040	4	34	4.98	0.020294	0.269517	mmu:18654:Pgf|mmu:672511:Gm44935|mmu:71690:Esm1|mmu:672511:Rnf213	http://amigo.geneontology.org/amigo/term/GO:0002040
negative regulation of cysteine-type endopeptidase activity involved in apoptotic process	biological_process	GO:0043154	6	72	3.53	0.0209544	0.276874	mmu:20319:Sfrp2|mmu:16000:Igf1|mmu:12955:Cryab|mmu:17948:Naip2|mmu:20617:Snca|mmu:14456:Gas6	http://amigo.geneontology.org/amigo/term/GO:0043154
lipid binding	molecular_function	GO:0008289	16	312	2.17	0.0213736	0.280987	mmu:11770:Fabp4|mmu:57440:Ehd3|mmu:12903:Crabp1|mmu:328561:Apol10b|mmu:13982:Esr1|mmu:235283:1700110K17Rik|mmu:236920:Stard8|mmu:12491:Cd36|mmu:381823:Apold1|mmu:75761:Apol7a|mmu:19659:Rbp1|mmu:19660:Rbp2|mmu:226778:Mark1|mmu:63954:Rbp7|mmu:71898:Apol9b|mmu:223672:Apol9a	http://amigo.geneontology.org/amigo/term/GO:0008289
MHC class I protein binding	molecular_function	GO:0042288	3	19	6.68	0.0218685	0.281947	mmu:15040:H2-T23|mmu:21355:Tap2|mmu:21355:Gm15821	http://amigo.geneontology.org/amigo/term/GO:0042288
positive regulation of vascular associated smooth muscle cell migration	biological_process	GO:1904754	3	19	6.68	0.0218685	0.281947	mmu:16971:Lrp1|mmu:238130:Dock4|mmu:16011:Igfbp5	http://amigo.geneontology.org/amigo/term/GO:1904754
phosphatidic acid binding	molecular_function	GO:0070300	3	19	6.68	0.0218685	0.281947	mmu:235283:1700110K17Rik|mmu:226778:Mark1|mmu:76089:Rapgef2	http://amigo.geneontology.org/amigo/term/GO:0070300
negative regulation of tumor necrosis factor production	biological_process	GO:0032720	5	53	3.99	0.0218798	0.281947	mmu:20128:Trim30a|mmu:16000:Igf1|mmu:93695:Gpnmb|mmu:11450:Adipoq|mmu:14456:Gas6	http://amigo.geneontology.org/amigo/term/GO:0032720
killing of cells of other organism	biological_process	GO:0031640	4	35	4.83	0.0221315	0.283784	mmu:15945:Cxcl10|mmu:20315:Cxcl12|mmu:56744:Pf4|mmu:57266:Cxcl14	http://amigo.geneontology.org/amigo/term/GO:0031640
myelin sheath	cellular_component	GO:0043209	11	188	2.48	0.0232344	0.285152	mmu:72900:Ndufv2|mmu:57440:Ehd3|mmu:12955:Cryab|mmu:13627:Gm5869|mmu:17988:Gm17035|mmu:70747:Tspan2|mmu:15122:Hba-a1|mmu:98660:Atp1a2|mmu:15122:Hba-a2|mmu:21838:Thy1|mmu:17528:Mpz	http://amigo.geneontology.org/amigo/term/GO:0043209
cellular response to hypoxia	biological_process	GO:0071456	6	74	3.43	0.0234183	0.285152	mmu:112407:Egln3|mmu:112405:Egln1|mmu:70186:Fam162a|mmu:67749:Mgarp|mmu:56295:Higd1a|mmu:18655:Pgk1-rs7	http://amigo.geneontology.org/amigo/term/GO:0071456
hormone activity	molecular_function	GO:0005179	8	118	2.87	0.0240254	0.285152	mmu:16000:Igf1|mmu:57264:Retn|mmu:16846:Lep|mmu:16324:Inhbb|mmu:30878:Apln|mmu:20856:Stc2|mmu:11535:Adm|mmu:11450:Adipoq	http://amigo.geneontology.org/amigo/term/GO:0005179
glial cell proliferation	biological_process	GO:0014009	2	7	12.09	0.0241004	0.285152	mmu:13853:Epm2a|mmu:16847:Lepr	http://amigo.geneontology.org/amigo/term/GO:0014009
positive regulation of cholesterol storage	biological_process	GO:0010886	2	7	12.09	0.0241004	0.285152	mmu:16956:Lpl|mmu:12491:Cd36	http://amigo.geneontology.org/amigo/term/GO:0010886
negative regulation of gastric acid secretion	biological_process	GO:0060455	2	7	12.09	0.0241004	0.285152	mmu:71111:Gpr39|mmu:71111:Lypd1	http://amigo.geneontology.org/amigo/term/GO:0060455
CCR5 chemokine receptor binding	molecular_function	GO:0031730	2	7	12.09	0.0241004	0.285152	mmu:20846:Gm28177|mmu:20846:Stat1	http://amigo.geneontology.org/amigo/term/GO:0031730
cellular response to leptin stimulus	biological_process	GO:0044320	2	7	12.09	0.0241004	0.285152	mmu:16846:Lep|mmu:16324:Inhbb	http://amigo.geneontology.org/amigo/term/GO:0044320
cuprous ion binding	molecular_function	GO:1903136	2	7	12.09	0.0241004	0.285152	mmu:20618:Sncg|mmu:20617:Snca	http://amigo.geneontology.org/amigo/term/GO:1903136
blood vessel maturation	biological_process	GO:0001955	2	7	12.09	0.0241004	0.285152	mmu:13609:S1pr1|mmu:17390:Mmp2	http://amigo.geneontology.org/amigo/term/GO:0001955
type I pneumocyte differentiation	biological_process	GO:0060509	2	7	12.09	0.0241004	0.285152	mmu:20602:Gm42839|mmu:16000:Igf1	http://amigo.geneontology.org/amigo/term/GO:0060509
regulation of lipid biosynthetic process	biological_process	GO:0046890	2	7	12.09	0.0241004	0.285152	mmu:16846:Lep|mmu:18534:Pck1	http://amigo.geneontology.org/amigo/term/GO:0046890
gene silencing	biological_process	GO:0016458	2	7	12.09	0.0241004	0.285152	mmu:13433:Dnmt1|mmu:16535:Kcnq1	http://amigo.geneontology.org/amigo/term/GO:0016458
bone mineralization involved in bone maturation	biological_process	GO:0035630	2	7	12.09	0.0241004	0.285152	mmu:16846:Lep|mmu:16000:Igf1	http://amigo.geneontology.org/amigo/term/GO:0035630
positive regulation of interferon-gamma-mediated signaling pathway	biological_process	GO:0060335	2	7	12.09	0.0241004	0.285152	mmu:54396:Irgm2|mmu:80285:Parp9	http://amigo.geneontology.org/amigo/term/GO:0060335
amyloid-beta clearance by cellular catabolic process	Undef	GO:0150094	2	7	12.09	0.0241004	0.285152	mmu:16971:Lrp1|mmu:12491:Cd36	http://amigo.geneontology.org/amigo/term/GO:0150094
prostate epithelial cord arborization involved in prostate glandular acinus morphogenesis	biological_process	GO:0060527	2	7	12.09	0.0241004	0.285152	mmu:16000:Igf1|mmu:13982:Esr1	http://amigo.geneontology.org/amigo/term/GO:0060527
regulation of ossification	biological_process	GO:0030278	3	20	6.35	0.0246428	0.288942	mmu:13654:Egr2|mmu:26427:Creb3l1|mmu:58185:Rsad2	http://amigo.geneontology.org/amigo/term/GO:0030278
protein localization to Golgi apparatus	biological_process	GO:0034067	3	20	6.35	0.0246428	0.288942	mmu:231580:Gm43365|mmu:229898:Gbp5|mmu:19338:Gm38160	http://amigo.geneontology.org/amigo/term/GO:0034067
cell surface	cellular_component	GO:0009986	29	679	1.81	0.0248545	0.289831	mmu:11754:Aoc3|mmu:12955:Cryab|mmu:12778:Ackr3|mmu:18792:Plau|mmu:68792:Srpx2|mmu:17533:Mrc1|mmu:71145:Scara5|mmu:12509:Cd59a|mmu:15040:H2-T23|mmu:16635:Klra4|mmu:12491:Cd36|mmu:15200:Hbegf|mmu:20533:Slc4a1|mmu:21838:Thy1|mmu:27494:Amot|mmu:11450:Adipoq|mmu:21812:Tgfbr1|mmu:434215:Lrrc32|mmu:18212:Ntrk2|mmu:16956:Lpl|mmu:16526:Kcnk2|mmu:14125:Fcer1a|mmu:20512:Slc1a3|mmu:14366:Fzd4|mmu:16891:Lipg|…	http://amigo.geneontology.org/amigo/term/GO:0009986
positive regulation of tyrosine phosphorylation of STAT protein	biological_process	GO:0042531	5	55	3.85	0.0249413	0.289831	mmu:16846:Lep|mmu:547253:Parp14|mmu:16000:Igf1|mmu:80285:Parp9|mmu:13019:Ctf1	http://amigo.geneontology.org/amigo/term/GO:0042531
positive regulation of cold-induced thermogenesis	Undef	GO:0120162	7	97	3.05	0.0254637	0.294586	mmu:12491:Cd36|mmu:16847:Lepr|mmu:16846:Lep|mmu:18627:Per2|mmu:11770:Fabp4|mmu:13371:Dio2|mmu:11450:Adipoq	http://amigo.geneontology.org/amigo/term/GO:0120162
blood vessel development	biological_process	GO:0001568	6	76	3.34	0.0260692	0.296697	mmu:67916:Plpp3|mmu:14366:Fzd4|mmu:14239:Foxs1|mmu:76089:Rapgef2|mmu:16948:Lox|mmu:216848:Gm17305	http://amigo.geneontology.org/amigo/term/GO:0001568
blood vessel morphogenesis	biological_process	GO:0048514	4	37	4.57	0.026102	0.296697	mmu:16948:Lox|mmu:13078:Cyp1b1|mmu:17999:S100a3|mmu:27494:Amot	http://amigo.geneontology.org/amigo/term/GO:0048514
negative regulation of smooth muscle cell proliferation	biological_process	GO:0048662	4	37	4.57	0.026102	0.296697	mmu:16009:Igfbp3|mmu:18160:Npr1|mmu:13982:Esr1|mmu:16011:Igfbp5	http://amigo.geneontology.org/amigo/term/GO:0048662
response to estrogen	biological_process	GO:0043627	4	37	4.57	0.026102	0.296697	mmu:217069:Trim25|mmu:21812:Tgfbr1|mmu:17390:Mmp2|mmu:13982:Esr1	http://amigo.geneontology.org/amigo/term/GO:0043627
copper ion binding	molecular_function	GO:0005507	5	56	3.78	0.0265698	0.300701	mmu:16949:Loxl1|mmu:11754:Aoc3|mmu:20657:Sod3|mmu:16948:Lox|mmu:20617:Snca	http://amigo.geneontology.org/amigo/term/GO:0005507
positive regulation of ERK1 and ERK2 cascade	biological_process	GO:0070374	12	218	2.33	0.02718	0.306275	mmu:16971:Lrp1|mmu:13982:Esr1|mmu:20307:Ccl8|mmu:93695:Gpnmb|mmu:12491:Cd36|mmu:26404:Gm10337|mmu:76954:St5|mmu:18212:Ntrk2|mmu:76089:Rapgef2|mmu:381126:Garem1|mmu:12778:Ackr3|mmu:14456:Gas6	http://amigo.geneontology.org/amigo/term/GO:0070374
response to antibiotic	biological_process	GO:0046677	3	21	6.04	0.0275975	0.30964	mmu:12265:Ciita|mmu:11754:Aoc3|mmu:20512:Slc1a3	http://amigo.geneontology.org/amigo/term/GO:0046677
eating behavior	biological_process	GO:0042755	4	38	4.45	0.0282369	0.313001	mmu:16846:Lep|mmu:11754:Aoc3|mmu:12491:Cd36|mmu:16847:Lepr	http://amigo.geneontology.org/amigo/term/GO:0042755
positive regulation of protein serine/threonine kinase activity	biological_process	GO:0071902	4	38	4.45	0.0282369	0.313001	mmu:56295:Higd1a|mmu:16000:Igf1|mmu:54396:Irgm2|mmu:20617:Snca	http://amigo.geneontology.org/amigo/term/GO:0071902
hemoglobin alpha binding	molecular_function	GO:0031721	2	8	10.58	0.0295805	0.313001	mmu:101488143:Hbb-bt|mmu:101488143:Hbb-bs	http://amigo.geneontology.org/amigo/term/GO:0031721
lipoprotein particle binding	molecular_function	GO:0071813	2	8	10.58	0.0295805	0.313001	mmu:16956:Lpl|mmu:12491:Cd36	http://amigo.geneontology.org/amigo/term/GO:0071813
insulin-like growth factor II binding	molecular_function	GO:0031995	2	8	10.58	0.0295805	0.313001	mmu:16009:Igfbp3|mmu:16011:Igfbp5	http://amigo.geneontology.org/amigo/term/GO:0031995
1-acyl-2-lysophosphatidylserine acylhydrolase activity	molecular_function	GO:0052740	2	8	10.58	0.0295805	0.313001	mmu:16956:Lpl|mmu:16891:Lipg	http://amigo.geneontology.org/amigo/term/GO:0052740
peptide receptor activity	molecular_function	GO:0001653	2	8	10.58	0.0295805	0.313001	mmu:18160:Npr1|mmu:230103:Npr2	http://amigo.geneontology.org/amigo/term/GO:0001653
sphingosine-1-phosphate receptor activity	molecular_function	GO:0038036	2	8	10.58	0.0295805	0.313001	mmu:13610:S1pr3|mmu:13609:S1pr1	http://amigo.geneontology.org/amigo/term/GO:0038036
cysteine-type endopeptidase activity involved in apoptotic signaling pathway	molecular_function	GO:0097199	2	8	10.58	0.0295805	0.313001	mmu:12364:Casp12|mmu:12362:Casp1	http://amigo.geneontology.org/amigo/term/GO:0097199
negative regulation of endothelial cell differentiation	biological_process	GO:0045602	2	8	10.58	0.0295805	0.313001	mmu:21812:Tgfbr1|mmu:22436:Xdh	http://amigo.geneontology.org/amigo/term/GO:0045602
phosphatidylserine 1-acylhydrolase activity	molecular_function	GO:0052739	2	8	10.58	0.0295805	0.313001	mmu:16956:Lpl|mmu:16891:Lipg	http://amigo.geneontology.org/amigo/term/GO:0052739
NLRP3 inflammasome complex	cellular_component	GO:0072559	2	8	10.58	0.0295805	0.313001	mmu:12364:Casp12|mmu:12362:Casp1	http://amigo.geneontology.org/amigo/term/GO:0072559
peptide transport	biological_process	GO:0015833	2	8	10.58	0.0295805	0.313001	mmu:21355:Gm15821|mmu:21355:Tap2	http://amigo.geneontology.org/amigo/term/GO:0015833
axon extension involved in axon guidance	biological_process	GO:0048846	2	8	10.58	0.0295805	0.313001	mmu:20564:Slit3|mmu:20350:Sema3f	http://amigo.geneontology.org/amigo/term/GO:0048846
response to hydrogen peroxide	biological_process	GO:0042542	4	39	4.34	0.0304727	0.316187	mmu:20533:Slc4a1|mmu:12955:Cryab|mmu:15439:Hp|mmu:17390:Mmp2	http://amigo.geneontology.org/amigo/term/GO:0042542
neuromuscular junction development	biological_process	GO:0007528	4	39	4.34	0.0304727	0.316187	mmu:16716:Ky|mmu:17999:S100a3|mmu:18212:Ntrk2|mmu:55983:Pdzrn3	http://amigo.geneontology.org/amigo/term/GO:0007528
negative regulation of gene expression	biological_process	GO:0010629	17	354	2.03	0.0305564	0.316187	mmu:20319:Sfrp2|mmu:435965:Lrp3|mmu:13853:Epm2a|mmu:16000:Igf1|mmu:80285:Parp9|mmu:13982:Esr1|mmu:547253:Parp14|mmu:13433:Dnmt1|mmu:12955:Cryab|mmu:12491:Cd36|mmu:22436:Xdh|mmu:26427:Creb3l1|mmu:20564:Slit3|mmu:30878:Apln|mmu:207181:Rbms3|mmu:20856:Stc2|mmu:671535:Parp10	http://amigo.geneontology.org/amigo/term/GO:0010629
apoptotic cell clearance	biological_process	GO:0043277	3	22	5.77	0.030732	0.316187	mmu:16971:Lrp1|mmu:12491:Cd36|mmu:14456:Gas6	http://amigo.geneontology.org/amigo/term/GO:0043277
positive regulation of nitric-oxide synthase biosynthetic process	biological_process	GO:0051770	3	22	5.77	0.030732	0.316187	mmu:20846:Gm28177|mmu:81897:Tlr9|mmu:20846:Stat1	http://amigo.geneontology.org/amigo/term/GO:0051770
response to light stimulus	biological_process	GO:0009416	3	22	5.77	0.030732	0.316187	mmu:18627:Per2|mmu:12953:D930015M05Rik|mmu:20512:Slc1a3	http://amigo.geneontology.org/amigo/term/GO:0009416
positive regulation of myoblast fusion	biological_process	GO:1901741	3	22	5.77	0.030732	0.316187	mmu:20307:Ccl8|mmu:20315:Cxcl12|mmu:57440:Ehd3	http://amigo.geneontology.org/amigo/term/GO:1901741
positive regulation of cell death	biological_process	GO:0010942	5	59	3.58	0.0318553	0.326454	mmu:15439:Hp|mmu:16971:Lrp1|mmu:13627:Gm5869|mmu:12491:Cd36|mmu:16526:Kcnk2	http://amigo.geneontology.org/amigo/term/GO:0010942
positive regulation of smooth muscle cell migration	biological_process	GO:0014911	4	40	4.23	0.0328098	0.333609	mmu:16000:Igf1|mmu:13078:Cyp1b1|mmu:57264:Retn|mmu:18792:Plau	http://amigo.geneontology.org/amigo/term/GO:0014911
protein kinase B signaling	biological_process	GO:0043491	4	40	4.23	0.0328098	0.333609	mmu:240752:Pik3c2b|mmu:16948:Lox|mmu:16000:Igf1|mmu:14456:Gas6	http://amigo.geneontology.org/amigo/term/GO:0043491
perinuclear region of cytoplasm	cellular_component	GO:0048471	27	640	1.78	0.0333645	0.334821	mmu:55932:Gbp3|mmu:14469:Gbp2|mmu:67800:Dgat2|mmu:229898:Gbp5|mmu:17988:Gm17035|mmu:20618:Sncg|mmu:13498:Atn1|mmu:20617:Snca|mmu:237858:Tusc5|mmu:16971:Lrp1|mmu:15114:Hap1|mmu:13982:Esr1|mmu:246728:Oas2|mmu:75547:Akap13|mmu:57440:Ehd3|mmu:11981:Atp9a|mmu:20846:Stat1|mmu:18263:Gm7993|mmu:18212:Ntrk2|mmu:18627:Per2|mmu:23805:Apc2|mmu:20846:Gm28177|mmu:16324:Inhbb|mmu:30878:Apln|mmu:76089:Rapgef2|mm…	http://amigo.geneontology.org/amigo/term/GO:0048471
regulation of growth	biological_process	GO:0040008	6	81	3.13	0.0335455	0.334821	mmu:21812:Tgfbr1|mmu:216858:Kctd11|mmu:15950:Ifi203|mmu:16009:Igfbp3|mmu:16011:Igfbp5|mmu:14456:Gas6	http://amigo.geneontology.org/amigo/term/GO:0040008
pyroptosis	biological_process	GO:0070269	3	23	5.52	0.0340449	0.334821	mmu:58203:Zbp1|mmu:12362:Casp1|mmu:17948:Naip2	http://amigo.geneontology.org/amigo/term/GO:0070269
regulation of the force of heart contraction	biological_process	GO:0002026	3	23	5.52	0.0340449	0.334821	mmu:11535:Adm|mmu:30878:Apln|mmu:98660:Atp1a2	http://amigo.geneontology.org/amigo/term/GO:0002026
STAT family protein binding	molecular_function	GO:0097677	2	9	9.4	0.0355015	0.334821	mmu:209200:Dtx3l|mmu:80285:Parp9	http://amigo.geneontology.org/amigo/term/GO:0097677
positive regulation of endopeptidase activity	biological_process	GO:0010950	2	9	9.4	0.0355015	0.334821	mmu:20319:Sfrp2|mmu:19188:Psme2b	http://amigo.geneontology.org/amigo/term/GO:0010950
germ cell migration	biological_process	GO:0008354	2	9	9.4	0.0355015	0.334821	mmu:21812:Tgfbr1|mmu:20315:Cxcl12	http://amigo.geneontology.org/amigo/term/GO:0008354
positive regulation of granulocyte macrophage colony-stimulating factor production	biological_process	GO:0032725	2	9	9.4	0.0355015	0.334821	mmu:230073:Ddx58|mmu:81897:Tlr9	http://amigo.geneontology.org/amigo/term/GO:0032725
superoxide-generating NAD(P)H oxidase activity	molecular_function	GO:0016175	2	9	9.4	0.0355015	0.334821	mmu:237038:Nox1|mmu:13058:Cybb	http://amigo.geneontology.org/amigo/term/GO:0016175
delta-catenin binding	molecular_function	GO:0070097	2	9	9.4	0.0355015	0.334821	mmu:233765:Plekha7|mmu:629378:Dact3	http://amigo.geneontology.org/amigo/term/GO:0070097
transport across blood-brain barrier	Undef	GO:0150104	2	9	9.4	0.0355015	0.334821	mmu:16971:Lrp1|mmu:20502:Slc16a2	http://amigo.geneontology.org/amigo/term/GO:0150104
positive regulation of NLRP3 inflammasome complex assembly	biological_process	GO:1900227	2	9	9.4	0.0355015	0.334821	mmu:12491:Cd36|mmu:229898:Gbp5	http://amigo.geneontology.org/amigo/term/GO:1900227
Golgi to lysosome transport	biological_process	GO:0090160	2	9	9.4	0.0355015	0.334821	mmu:57440:Ehd3|mmu:231580:Gm43365	http://amigo.geneontology.org/amigo/term/GO:0090160
protein-hormone receptor activity	molecular_function	GO:0016500	2	9	9.4	0.0355015	0.334821	mmu:329252:Lgr6|mmu:16847:Lepr	http://amigo.geneontology.org/amigo/term/GO:0016500
exocrine pancreas development	biological_process	GO:0031017	2	9	9.4	0.0355015	0.334821	mmu:16000:Igf1|mmu:109901:Cela1	http://amigo.geneontology.org/amigo/term/GO:0031017
negative regulation of platelet-derived growth factor receptor signaling pathway	biological_process	GO:0010642	2	9	9.4	0.0355015	0.334821	mmu:11450:Adipoq|mmu:20617:Snca	http://amigo.geneontology.org/amigo/term/GO:0010642
negative regulation of circadian rhythm	biological_process	GO:0042754	2	9	9.4	0.0355015	0.334821	mmu:18627:Per2|mmu:12953:D930015M05Rik	http://amigo.geneontology.org/amigo/term/GO:0042754
endopeptidase activator activity	molecular_function	GO:0061133	2	9	9.4	0.0355015	0.334821	mmu:20319:Sfrp2|mmu:19188:Psme2b	http://amigo.geneontology.org/amigo/term/GO:0061133
regulation of insulin-like growth factor receptor signaling pathway	biological_process	GO:0043567	2	9	9.4	0.0355015	0.334821	mmu:16009:Igfbp3|mmu:16011:Igfbp5	http://amigo.geneontology.org/amigo/term/GO:0043567
regulation of cellular pH	biological_process	GO:0030641	2	9	9.4	0.0355015	0.334821	mmu:71111:Gpr39|mmu:71111:Lypd1	http://amigo.geneontology.org/amigo/term/GO:0030641
positive regulation of MAPK cascade	biological_process	GO:0043410	8	129	2.62	0.0368908	0.345242	mmu:16846:Lep|mmu:16000:Igf1|mmu:12491:Cd36|mmu:16847:Lepr|mmu:237038:Nox1|mmu:16009:Igfbp3|mmu:18212:Ntrk2|mmu:81897:Tlr9	http://amigo.geneontology.org/amigo/term/GO:0043410
hydrolase activity	molecular_function	GO:0016787	57	1555	1.55	0.0374082	0.345242	mmu:23794:Adamts5|mmu:14468:Gbp2b|mmu:231630:Ficd|mmu:216725:Adamts2|mmu:55932:Gbp3|mmu:14469:Gbp2|mmu:80898:Erap1|mmu:229898:Gbp5|mmu:60440:Iigp1|mmu:17228:Cma1|mmu:72560:Naalad2|mmu:17294:Mest|mmu:16716:Ky|mmu:21892:Tll1|mmu:73106:Prss57|mmu:13038:Ctsk|mmu:12362:Casp1|mmu:24110:Usp18|mmu:11489:Adam12|mmu:18792:Plau|mmu:100503895:Tpsab1|mmu:12364:Casp12|mmu:229003:Helz2|mmu:17395:Mmp9|mmu:17390:…	http://amigo.geneontology.org/amigo/term/GO:0016787
membrane organization	biological_process	GO:0061024	3	24	5.29	0.0375349	0.345242	mmu:56398:Gm20056|mmu:24052:Sgcd|mmu:20617:Snca	http://amigo.geneontology.org/amigo/term/GO:0061024
positive regulation of heart rate	biological_process	GO:0010460	3	24	5.29	0.0375349	0.345242	mmu:19736:Rgs4|mmu:11535:Adm|mmu:16535:Kcnq1	http://amigo.geneontology.org/amigo/term/GO:0010460
hormone binding	molecular_function	GO:0042562	3	24	5.29	0.0375349	0.345242	mmu:18160:Npr1|mmu:230103:Npr2|mmu:13982:Esr1	http://amigo.geneontology.org/amigo/term/GO:0042562
regulation of neurotransmitter secretion	biological_process	GO:0046928	3	24	5.29	0.0375349	0.345242	mmu:20618:Sncg|mmu:18212:Ntrk2|mmu:20617:Snca	http://amigo.geneontology.org/amigo/term/GO:0046928
transforming growth factor beta binding	molecular_function	GO:0050431	3	24	5.29	0.0375349	0.345242	mmu:434215:Lrrc32|mmu:21812:Tgfbr1|mmu:12491:Cd36	http://amigo.geneontology.org/amigo/term/GO:0050431
protein localization to plasma membrane	biological_process	GO:0072659	9	154	2.47	0.03791	0.347464	mmu:237858:Tusc5|mmu:57440:Ehd3|mmu:231580:Gm43365|mmu:20533:Slc4a1|mmu:67451:Pkp2|mmu:76089:Rapgef2|mmu:104886:Rab15|mmu:11450:Adipoq|mmu:14456:Gas6	http://amigo.geneontology.org/amigo/term/GO:0072659
cell chemotaxis	biological_process	GO:0060326	6	84	3.02	0.0386338	0.352855	mmu:238130:Dock4|mmu:12778:Ackr3|mmu:15200:Hbegf|mmu:16948:Lox|mmu:20315:Cxcl12|mmu:57266:Cxcl14	http://amigo.geneontology.org/amigo/term/GO:0060326
potassium ion transmembrane transport	biological_process	GO:0071805	7	107	2.77	0.0391064	0.355923	mmu:57442:Kcne3|mmu:57814:Kcne4|mmu:16529:Kcnk5|mmu:16526:Kcnk2|mmu:16535:Kcnq1|mmu:98660:Atp1a2|mmu:20512:Slc1a3	http://amigo.geneontology.org/amigo/term/GO:0071805
positive regulation of tumor necrosis factor production	biological_process	GO:0032760	5	63	3.36	0.0398578	0.357037	mmu:16846:Lep|mmu:15040:H2-T23|mmu:81897:Tlr9|mmu:56744:Pf4|mmu:12491:Cd36	http://amigo.geneontology.org/amigo/term/GO:0032760
voltage-gated potassium channel activity	molecular_function	GO:0005249	5	63	3.36	0.0398578	0.357037	mmu:16529:Kcnk5|mmu:57442:Kcne3|mmu:16526:Kcnk2|mmu:57814:Kcne4|mmu:16535:Kcnq1	http://amigo.geneontology.org/amigo/term/GO:0005249
peptide hormone binding	molecular_function	GO:0017046	4	43	3.93	0.040433	0.357037	mmu:18160:Npr1|mmu:230103:Npr2|mmu:13618:Ednrb|mmu:16847:Lepr	http://amigo.geneontology.org/amigo/term/GO:0017046
chemotaxis	biological_process	GO:0006935	8	132	2.56	0.0410732	0.357037	mmu:20307:Ccl8|mmu:71660:Rarres2|mmu:12778:Ackr3|mmu:56744:Pf4|mmu:15945:Cxcl10|mmu:20315:Cxcl12|mmu:13609:S1pr1|mmu:27494:Amot	http://amigo.geneontology.org/amigo/term/GO:0006935
outward rectifier potassium channel activity	molecular_function	GO:0015271	2	10	8.46	0.0418349	0.357037	mmu:16526:Kcnk2|mmu:16535:Kcnq1	http://amigo.geneontology.org/amigo/term/GO:0015271
facial nerve structural organization	biological_process	GO:0021612	2	10	8.46	0.0418349	0.357037	mmu:13654:Egr2|mmu:20350:Sema3f	http://amigo.geneontology.org/amigo/term/GO:0021612
negative regulation of cartilage development	biological_process	GO:0061037	2	10	8.46	0.0418349	0.357037	mmu:16846:Lep|mmu:13038:Ctsk	http://amigo.geneontology.org/amigo/term/GO:0061037
regulation of bone remodeling	biological_process	GO:0046850	2	10	8.46	0.0418349	0.357037	mmu:16846:Lep|mmu:16847:Lepr	http://amigo.geneontology.org/amigo/term/GO:0046850
positive regulation of cGMP-mediated signaling	biological_process	GO:0010753	2	10	8.46	0.0418349	0.357037	mmu:18160:Npr1|mmu:230103:Npr2	http://amigo.geneontology.org/amigo/term/GO:0010753
cell activation	biological_process	GO:0001775	2	10	8.46	0.0418349	0.357037	mmu:16000:Igf1|mmu:21857:Timp1	http://amigo.geneontology.org/amigo/term/GO:0001775
pyruvate metabolic process	biological_process	GO:0006090	2	10	8.46	0.0418349	0.357037	mmu:18640:Gm29427|mmu:18534:Pck1	http://amigo.geneontology.org/amigo/term/GO:0006090
positive regulation of viral entry into host cell	biological_process	GO:0046598	2	10	8.46	0.0418349	0.357037	mmu:20128:Trim30a|mmu:20821:Trim21	http://amigo.geneontology.org/amigo/term/GO:0046598
regulation of protein complex stability	biological_process	GO:0061635	2	10	8.46	0.0418349	0.357037	mmu:21356:Gm19412|mmu:54396:Irgm2	http://amigo.geneontology.org/amigo/term/GO:0061635
regulation of steroid biosynthetic process	biological_process	GO:0050810	2	10	8.46	0.0418349	0.357037	mmu:16846:Lep|mmu:29817:Igfbp7	http://amigo.geneontology.org/amigo/term/GO:0050810
negative regulation of production of miRNAs involved in gene silencing by miRNA	biological_process	GO:1903799	2	10	8.46	0.0418349	0.357037	mmu:20602:Gm42839|mmu:13982:Esr1	http://amigo.geneontology.org/amigo/term/GO:1903799
response to amyloid-beta	biological_process	GO:1904645	2	10	8.46	0.0418349	0.357037	mmu:17390:Mmp2|mmu:17395:Mmp9	http://amigo.geneontology.org/amigo/term/GO:1904645
regulation of cytokine secretion	biological_process	GO:0050707	2	10	8.46	0.0418349	0.357037	mmu:170744:Tlr8|mmu:81897:Tlr9	http://amigo.geneontology.org/amigo/term/GO:0050707
sexual reproduction	biological_process	GO:0019953	2	10	8.46	0.0418349	0.357037	mmu:16846:Lep|mmu:16847:Lepr	http://amigo.geneontology.org/amigo/term/GO:0019953
nitric oxide biosynthetic process	biological_process	GO:0006809	2	10	8.46	0.0418349	0.357037	mmu:13078:Cyp1b1|mmu:69219:Ddah1	http://amigo.geneontology.org/amigo/term/GO:0006809
receptor tyrosine kinase binding	molecular_function	GO:0030971	5	64	3.3	0.0420321	0.357548	mmu:50915:Grb14|mmu:19250:Gm26574|mmu:18212:Ntrk2|mmu:238130:Dock4|mmu:14456:Gas6	http://amigo.geneontology.org/amigo/term/GO:0030971
peptide antigen binding	molecular_function	GO:0042605	4	44	3.85	0.0431786	0.366104	mmu:21355:Gm15821|mmu:15040:H2-T23|mmu:21355:Tap2|mmu:15042:H2-T24	http://amigo.geneontology.org/amigo/term/GO:0042605
positive regulation of release of cytochrome c from mitochondria	biological_process	GO:0090200	3	26	4.88	0.0450384	0.380633	mmu:22035:Tnfsf10|mmu:70186:Fam162a|mmu:17395:Mmp9	http://amigo.geneontology.org/amigo/term/GO:0090200
metalloendopeptidase activity	molecular_function	GO:0004222	7	111	2.67	0.0456848	0.384847	mmu:23794:Adamts5|mmu:21892:Tll1|mmu:216725:Adamts2|mmu:11489:Adam12|mmu:23792:Adam23|mmu:17395:Mmp9|mmu:17390:Mmp2	http://amigo.geneontology.org/amigo/term/GO:0004222
lipid droplet	cellular_component	GO:0005811	6	89	2.85	0.0481529	0.39283	mmu:67800:Dgat2|mmu:14311:Cidec|mmu:19659:Rbp1|mmu:57435:Plin4|mmu:58185:Rsad2|mmu:103968:Plin1	http://amigo.geneontology.org/amigo/term/GO:0005811
MHC protein binding	molecular_function	GO:0042287	2	11	7.69	0.0485533	0.39283	mmu:21355:Gm15821|mmu:21355:Tap2	http://amigo.geneontology.org/amigo/term/GO:0042287
peptidyl-proline hydroxylation to 4-hydroxy-L-proline	biological_process	GO:0018401	2	11	7.69	0.0485533	0.39283	mmu:112407:Egln3|mmu:112405:Egln1	http://amigo.geneontology.org/amigo/term/GO:0018401
behavioral response to ethanol	biological_process	GO:0048149	2	11	7.69	0.0485533	0.39283	mmu:69727:Usp46os1|mmu:69727:Usp46os2	http://amigo.geneontology.org/amigo/term/GO:0048149
positive regulation of vasculogenesis	biological_process	GO:2001214	2	11	7.69	0.0485533	0.39283	mmu:11535:Adm|mmu:76089:Rapgef2	http://amigo.geneontology.org/amigo/term/GO:2001214
locomotion	biological_process	GO:0040011	2	11	7.69	0.0485533	0.39283	mmu:98660:Atp1a2|mmu:20350:Sema3f	http://amigo.geneontology.org/amigo/term/GO:0040011
guanylate cyclase activity	molecular_function	GO:0004383	2	11	7.69	0.0485533	0.39283	mmu:18160:Npr1|mmu:230103:Npr2	http://amigo.geneontology.org/amigo/term/GO:0004383
protein auto-ADP-ribosylation	biological_process	GO:0070213	2	11	7.69	0.0485533	0.39283	mmu:671535:Parp10|mmu:101187:Parp11	http://amigo.geneontology.org/amigo/term/GO:0070213
cysteine-type endopeptidase activity involved in apoptotic process	molecular_function	GO:0097153	2	11	7.69	0.0485533	0.39283	mmu:12364:Casp12|mmu:12362:Casp1	http://amigo.geneontology.org/amigo/term/GO:0097153
receptor recycling	biological_process	GO:0001881	2	11	7.69	0.0485533	0.39283	mmu:18196:Nsg1|mmu:57440:Ehd3	http://amigo.geneontology.org/amigo/term/GO:0001881
NADPH oxidase complex	cellular_component	GO:0043020	2	11	7.69	0.0485533	0.39283	mmu:237038:Nox1|mmu:13058:Cybb	http://amigo.geneontology.org/amigo/term/GO:0043020
cellular response to steroid hormone stimulus	biological_process	GO:0071383	2	11	7.69	0.0485533	0.39283	mmu:98660:Atp1a2|mmu:67749:Mgarp	http://amigo.geneontology.org/amigo/term/GO:0071383
positive regulation of T cell mediated cytotoxicity	biological_process	GO:0001916	4	46	3.68	0.0489763	0.39283	mmu:21355:Gm15821|mmu:15040:H2-T23|mmu:21355:Tap2|mmu:15042:H2-T24	http://amigo.geneontology.org/amigo/term/GO:0001916
positive regulation of erythrocyte differentiation	biological_process	GO:0045648	3	27	4.7	0.0490472	0.39283	mmu:20846:Gm28177|mmu:100038882:Isg15|mmu:20846:Stat1	http://amigo.geneontology.org/amigo/term/GO:0045648
receptor signaling pathway via JAK-STAT	biological_process	GO:0007259	3	27	4.7	0.0490472	0.39283	mmu:20846:Gm28177|mmu:20847:Stat2|mmu:20846:Stat1	http://amigo.geneontology.org/amigo/term/GO:0007259
aorta development	biological_process	GO:0035904	3	27	4.7	0.0490472	0.39283	mmu:16846:Lep|mmu:16948:Lox|mmu:216848:Gm17305	http://amigo.geneontology.org/amigo/term/GO:0035904
