# Supplementary material for: Exercise accelerates recruitment of CD8+ T cell to promotes anti-tumor immunity in lung cancer via epinephrine
Source: BMC Cancer. 2024 Apr 15;24:474. doi: 10.1186/s12885-024-12224-7 (PMC11021002; doi:10.1186/s12885-024-12224-7)
Supplement: Supplementary file 5 — Supplementary Material 5 [file 12885_2024_12224_MOESM5_ESM.xlsx]

## Sheet: Additional file 3
Additional file 3. Annotation of sign down-regulated genes
Geneid	Exercise1	Exercise2	Control1	Control2	logFC	logCPM	F	PValue	FDR	uniprotAc	Refseq	pfam	interpro	eggNOG	GO(GO_term,class,description)	KEGG(KO,pathway,description)
Myct1	0.318706	0.691109	1.06647	1.23659	-1.26716	1.26718	7.53055	0.0374635	0.673875	D3ZUL5,Myc target 1	NP_001099677.1,myc target protein 1	PF15179,Myc target protein 1	IPR029180,Myc target protein 1	ENOG4111XBR,-;ENOG410IE0H,-	GO:0043231,cellular_component,intracellular membrane-bounded organelle;GO:0016020,cellular_component,membrane;GO:0016021,cellular_component,integral component of membrane;GO:0005654,cellular_component,nucleoplasm	-
Epm2a	0.286884	0.299088	0.910913	0.654385	-1.46426	0.869224	14.7547	0.0103523	0.673875	H2QTV6,EPM2A, laforin glucan phosphatase	XP_001161292.2,laforin	PF00686,Starch binding domain;PF00782,ual specificity phosphatase, catalytic domain	IPR013783,Immunoglobulin-like fold;IPR029021,Protein-tyrosine phosphatase-like;IPR016130,Protein-tyrosine phosphatase, active site;IPR000340,Dual specificity phosphatase, catalytic domain;IPR034831,Laforin, CBM20 domain;IPR020422,Dual specificity protein phosphatase domain;IPR002044,Carbohydrate binding module family 20;IPR000387,Tyrosine specific protein phosphatases domain;IPR024950,Dual specif…	COG2453,Predicted protein-tyrosine phosphatase;KOG1716,Dual specificity phosphatase	GO:0005844,cellular_component,polysome;GO:0008138,molecular_function,protein tyrosine/serine/threonine phosphatase activity;GO:0016311,biological_process,dephosphorylation;GO:0005634,cellular_component,nucleus;GO:0004722,molecular_function,protein serine/threonine phosphatase activity;GO:0046838,biological_process,phosphorylated carbohydrate dephosphorylation;GO:0005737,cellular_component,cytopla…	-
Gm10273	1.12736	1.78776	2.71821	2.97872	-1.03347	1.30711	7.39006	0.0385842	0.673875	Q9CXU4,Mitochondrial import inner membrane translocase subunit TIM23	NP_058593.2,mitochondrial import inner membrane translocase subunit Tim23	PF02466,Tim17/Tim22/Tim23/Pmp24 family	IPR005681,Mitochondrial inner membrane translocase complex, subunit Tim23;IPR003397,Mitochondrial inner membrane translocase subunit Tim17/Tim22/Tim23/peroxisomal protein PMP24	KOG3324,Mitochondrial import inner membrane translocase, subunit TIM23;COG5596,Mitochondrial import inner membrane translocase, subunit TIM22	GO:0005744,cellular_component,mitochondrial inner membrane presequence translocase complex;GO:0015031,biological_process,protein transport;GO:0071806,biological_process,protein transmembrane transport;GO:0005739,cellular_component,mitochondrion;GO:0016020,cellular_component,membrane;GO:0005743,cellular_component,mitochondrial inner membrane;GO:0015450,molecular_function,P-P-bond-hydrolysis-driven…	K17794,ko04212,Longevity regulating pathway - worm
Egr2	0.416269	0.502862	1.24929	0.836859	-1.23428	1.38368	10.8425	0.0192324	0.673875	Q3U207,Early growth response 2, isoform CRA_c	NP_034248.2,E3 SUMO-protein ligase EGR2 isoform 1;NP_001334387.1,E3 SUMO-protein ligase EGR2 isoform 2	PF00096,Zinc finger, C2H2 type;PF11928,omain of unknown function (DUF3446)	IPR013087,Zinc finger C2H2-type;IPR036236,Zinc finger C2H2 superfamily;IPR021849,Early growth response protein	KOG1721,FOG: Zn-finger;COG5048,FOG: Zn-finger	GO:0006355,biological_process,regulation of transcription, DNA-templated;GO:0007611,biological_process,learning or memory;GO:0003677,molecular_function,DNA binding;GO:0031625,molecular_function,ubiquitin protein ligase binding;GO:0071837,molecular_function,HMG box domain binding;GO:0045944,biological_process,positive regulation of transcription by RNA polymerase II;GO:0003700,molecular_function,D…	K12496,ko05166,HTLV-I infection;K12496,ko05203,Viral carcinogenesis;K12496,ko05161,Hepatitis B
Bicc1	0.0438676	0.163577	0.593746	0.27927	-2.15912	1.04742	9.19257	0.0263443	0.673875	A0A1U7QMQ5,protein bicaudal C homolog 1 isoform X1	XP_005070839.1,protein bicaudal C homolog 1 isoform X1	-	IPR004088,K Homology domain, type 1;IPR013761,Sterile alpha motif/pointed domain superfamily;IPR004087,K Homology domain;IPR037974,BICC1, SAM domain;IPR001660,Sterile alpha motif domain;IPR036612,K Homology domain, type 1 superfamily	-	GO:0003723,molecular_function,RNA binding;GO:0003676,molecular_function,nucleic acid binding	-
Fstl3	4.35373	4.4421	7.44019	10.5047	-1.08553	4.04754	15.0866	0.0100063	0.673875	Q542M9,Follistatin-like 3	NP_113557.1,follistatin-related protein 3 precursor	PF07648,Kazal-type serine protease inhibitor domain;PF09289,ollistatin/Osteonectin-like EGF domain	IPR002350,Kazal domain;IPR015369,Follistatin/Osteonectin EGF domain;IPR003645,Follistatin-like, N-terminal;IPR036058,Kazal domain superfamily;IPR017878,TB domain;IPR036773,TGF-beta binding (TB) domain superfamily	KOG3649,FOG: Kazal-type serine protease inhibitor domain;ENOG410YC3T,-	GO:0007283,biological_process,spermatogenesis;GO:0022409,biological_process,positive regulation of cell-cell adhesion;GO:0005634,cellular_component,nucleus;GO:0005615,cellular_component,extracellular space;GO:0005794,cellular_component,Golgi apparatus;GO:0048185,molecular_function,activin binding;GO:0001968,molecular_function,fibronectin binding;GO:0008584,biological_process,male gonad developmen…	-
Prss57	2.40473	2.84871	4.64332	6.68742	-1.17051	3.57676	15.214	0.00983281	0.673875	A0A1A6HA91,Uncharacterized protein	-	PF00089,Trypsin	IPR009003,Peptidase S1, PA clan;IPR018114,Serine proteases, trypsin family, histidine active site;IPR001314,Peptidase S1A, chymotrypsin family;IPR001254,Serine proteases, trypsin domain	-	GO:0006508,biological_process,proteolysis;GO:0004252,molecular_function,serine-type endopeptidase activity	-
Cfd	0.471533	0.10144	8.8524	17.636	-5.50937	2.68956	45.2735	0.000812692	0.361953	Q3UP47,Complement factor D	NP_038487.1,complement factor D isoform 1 preproprotein;NP_001316470.1,complement factor D isoform 3	PF00089,Trypsin	IPR018114,Serine proteases, trypsin family, histidine active site;IPR001254,Serine proteases, trypsin domain;IPR033116,Serine proteases, trypsin family, serine active site;IPR009003,Peptidase S1, PA clan;IPR037561,Complement factor D;IPR001314,Peptidase S1A, chymotrypsin family	KOG3627,Trypsin;COG5640,Secreted trypsin-like serine protease	GO:0006508,biological_process,proteolysis;GO:0016787,molecular_function,hydrolase activity;GO:0006957,biological_process,complement activation, alternative pathway;GO:0004252,molecular_function,serine-type endopeptidase activity;GO:0008236,molecular_function,serine-type peptidase activity;GO:0008233,molecular_function,peptidase activity;GO:0005615,cellular_component,extracellular space	K01334,ko04610,Complement and coagulation cascades;K01334,ko05150,Staphylococcus aureus infection
Igf1	0.135495	0.278882	1.10447	0.699397	-2.18985	2.47908	23.1662	0.00394689	0.629236	Q8CAR0,Insulin-like growth factor I	NP_001104746.1,insulin-like growth factor I isoform 5 precursor;NP_001104744.1,insulin-like growth factor I isoform 3 precursor	PF00049,Insulin/IGF/Relaxin family	IPR016179,Insulin-like;IPR022350,Insulin-like growth factor;IPR022353,Insulin, conserved site;IPR022341,Insulin-like growth factor I;IPR022352,Insulin family;IPR036438,Insulin-like superfamily	ENOG4111MIV,-;ENOG410IJ2T,-	GO:0005179,molecular_function,hormone activity;GO:0008083,molecular_function,growth factor activity;GO:0010469,biological_process,regulation of signaling receptor activity;GO:0005576,cellular_component,extracellular region;GO:0005615,cellular_component,extracellular space	-
Spic	0.741238	0.69472	6.44064	1.26237	-2.45198	3.14569	10.4707	0.0206825	0.673875	D4A5A4,Spi-C transcription factor	NP_001101550.1,transcription factor Spi-C	PF00178,ts-domain	IPR036390,Winged helix DNA-binding domain superfamily;IPR036388,Winged helix-like DNA-binding domain superfamily;IPR000418,Ets domain	ENOG410XSXU,-;KOG3805,ERG and related ETS transcription factors	GO:0030154,biological_process,cell differentiation;GO:0003677,molecular_function,DNA binding;GO:0000981,molecular_function,RNA polymerase II transcription factor activity, sequence-specific DNA binding;GO:0043565,molecular_function,sequence-specific DNA binding;GO:0006357,biological_process,regulation of transcription by RNA polymerase II;GO:0003700,molecular_function,DNA binding transcription fa…	-
Ndufa4l2	0.604479	0.950917	2.71693	1.78487	-1.59475	0.592573	13.2449	0.0130477	0.673875	A0A061IQD3,NADH dehydrogenase [ubiquinone] 1 alpha subcomplex subunit 4-like 2-like protein	XP_007631243.1,-	PF06522,NADH-ubiquinone reductase complex 1 MLRQ subunit	IPR010530,NADH-ubiquinone reductase complex 1 MLRQ subunit	-	GO:0055114,biological_process,oxidation-reduction process;GO:0016491,molecular_function,oxidoreductase activity;GO:0008137,molecular_function,NADH dehydrogenase (ubiquinone) activity;GO:0016021,cellular_component,integral component of membrane;GO:0016020,cellular_component,membrane	-
Igfbp3	14.0034	12.1523	43.6297	52.7695	-1.9321	6.60308	63.1065	0.000356422	0.322517	A0A061IIN3,Insulin-like growth factor-binding protein 3	-	PF00086,Thyroglobulin type-1 repeat;PF00219,Insulin-like growth factor binding protein	IPR012211,Insulin-like growth factor binding protein 3;IPR022321,Insulin-like growth factor-binding protein family 1-6, chordata;IPR000716,Thyroglobulin type-1;IPR000867,Insulin-like growth factor-binding protein, IGFBP;IPR017891,Insulin-like growth factor binding protein, N-terminal, Cys-rich conserved site;IPR009030,Growth factor receptor cysteine-rich domain superfamily;IPR036857,Thyroglobulin…	-	GO:0045663,biological_process,positive regulation of myoblast differentiation;GO:0048662,biological_process,negative regulation of smooth muscle cell proliferation;GO:0043568,biological_process,positive regulation of insulin-like growth factor receptor signaling pathway;GO:0014912,biological_process,negative regulation of smooth muscle cell migration;GO:0031994,molecular_function,insulin-like gro…	-
Efemp1	0.293782	0.758407	2.26037	1.11859	-1.75733	1.20766	8.79982	0.0285112	0.673875	Q6AXN2,EGF-containing fibulin-like extracellular matrix protein 1	XP_008768678.1,-;XP_008768679.1,-;NP_001012039.1,EGF-containing fibulin-like extracellular matrix protein 1 precursor	PF07645,Calcium-binding EGF domain;PF12662,Complement Clr-like EGF-like	IPR018097,EGF-like calcium-binding, conserved site;IPR000152,EGF-type aspartate/asparagine hydroxylation site;IPR009030,Growth factor receptor cysteine-rich domain superfamily;IPR037287,Fibulin 3/4/5;IPR001881,EGF-like calcium-binding domain;IPR026823,Complement Clr-like EGF domain;IPR032973,EGF-containing fibulin-like extracellular matrix protein 1;IPR000742,EGF-like domain;IPR013032,EGF-like, c…	ENOG410KD9V,-;ENOG410YCRW,-	GO:0005154,molecular_function,epidermal growth factor receptor binding;GO:0018108,biological_process,peptidyl-tyrosine phosphorylation;GO:0048050,biological_process,post-embryonic eye morphogenesis;GO:0043010,biological_process,camera-type eye development;GO:0031012,cellular_component,extracellular matrix;GO:0005509,molecular_function,calcium ion binding;GO:0006355,biological_process,regulation o…	-
Stc2	0.0560676	0.14474	0.756016	0.267704	-2.424	0.718343	11.9023	0.0161544	0.673875	Q5SS12,Stanniocalcin 2	NP_035621.1,stanniocalcin-2 precursor	PF03298,Stanniocalcin family	IPR004978,Stanniocalcin	ENOG410XT17,-;ENOG410IIGP,-	GO:0033280,biological_process,response to vitamin D;GO:0046697,biological_process,decidualization;GO:0005783,cellular_component,endoplasmic reticulum;GO:0005576,cellular_component,extracellular region;GO:0005794,cellular_component,Golgi apparatus;GO:0034976,biological_process,response to endoplasmic reticulum stress;GO:0005179,molecular_function,hormone activity;GO:0042803,molecular_function,prot…	-
Hba-a1	9.15651	12.2225	87.3013	55.0222	-2.78818	5.06961	88.7153	0.000150089	0.306158	Q91VB8,Alpha globin 1	NP_032244.2,-;NP_001077424.1,hemoglobin alpha, adult chain 2	PF00042,lobin	IPR002338,Haemoglobin, alpha-type;IPR002339,Haemoglobin, pi;IPR000971,Globin;IPR009050,Globin-like superfamily;IPR012292,Globin/Protoglobin	KOG3378,Globins and related hemoproteins;COG1018,Flavodoxin reductases (ferredoxin-NADPH reductases) family 1	GO:0031720,molecular_function,haptoglobin binding;GO:0005344,molecular_function,oxygen carrier activity;GO:0019825,molecular_function,oxygen binding;GO:0015671,biological_process,oxygen transport;GO:0005506,molecular_function,iron ion binding;GO:0048821,biological_process,erythrocyte development;GO:0046872,molecular_function,metal ion binding;GO:0098869,biological_process,cellular oxidant detoxif…	K13822,ko05144,Malaria;K13822,ko05143,African trypanosomiasis
Hba-a2	2.12066	3.71988	29.009	20.9887	-3.1623	3.24281	71.3056	0.000261893	0.306158	Q91VB8,Alpha globin 1	NP_032244.2,-;NP_001077424.1,hemoglobin alpha, adult chain 2	PF00042,lobin	IPR002338,Haemoglobin, alpha-type;IPR002339,Haemoglobin, pi;IPR000971,Globin;IPR009050,Globin-like superfamily;IPR012292,Globin/Protoglobin	KOG3378,Globins and related hemoproteins;COG1018,Flavodoxin reductases (ferredoxin-NADPH reductases) family 1	GO:0031720,molecular_function,haptoglobin binding;GO:0005344,molecular_function,oxygen carrier activity;GO:0019825,molecular_function,oxygen binding;GO:0015671,biological_process,oxygen transport;GO:0005506,molecular_function,iron ion binding;GO:0048821,biological_process,erythrocyte development;GO:0046872,molecular_function,metal ion binding;GO:0098869,biological_process,cellular oxidant detoxif…	K13822,ko05144,Malaria;K13822,ko05143,African trypanosomiasis
Ranbp17	0.0530185	0.0368493	0.119712	0.118886	-1.43694	-0.354281	10.3012	0.0211597	0.673875	D3ZYN8,Putative uncharacterized protein RGD1562576_predicted	NP_001100464.1,ran-binding protein 17	PF03810,Importin-beta N-terminal domain	IPR011989,Armadillo-like helical;IPR016024,Armadillo-type fold;IPR001494,Importin-beta, N-terminal domain	KOG1410,Nuclear transport receptor RanBP16 (importin beta superfamily);ENOG410XRPR,-	GO:0008536,molecular_function,Ran GTPase binding;GO:0005634,cellular_component,nucleus;GO:0006886,biological_process,intracellular protein transport	-
Slit3	0.125539	0.300933	1.64725	0.685033	-2.51942	2.08966	16.8082	0.00797332	0.673875	Q3UHN1,Uncharacterized protein	NP_035542.2,slit homolog 3 protein precursor	PF01463,Leucine rich repeat C-terminal domain;PF13855,Leucine rich repeat;PF00008,-like domain;PF02210,Laminin G domain;PF01462,Leucine rich repeat N-terminal domain;PF12661,Human growth factor-like EGF	IPR001611,Leucine-rich repeat;IPR018097,EGF-like calcium-binding, conserved site;IPR000483,Cysteine-rich flanking region, C-terminal;IPR001881,EGF-like calcium-binding domain;IPR032675,Leucine-rich repeat domain superfamily;IPR009030,Growth factor receptor cysteine-rich domain superfamily;IPR006207,Cystine knot, C-terminal;IPR000372,Leucine-rich repeat N-terminal domain;IPR013320,Concanavalin A-l…	KOG4237,Extracellular matrix protein slit, contains leucine-rich and EGF-like repeats;COG4886,Leucine-rich repeat (LRR) protein	GO:0005576,cellular_component,extracellular region;GO:0005509,molecular_function,calcium ion binding	K06850,ko04360,Axon guidance
Sgcd	0.0658872	0.0850449	0.222408	0.284786	-1.80806	0.502889	19.682	0.00558567	0.673875	Q544D4,Sarcoglycan, delta	NP_036021.1,delta-sarcoglycan;XP_006533369.1,-;XP_006533370.1,-	PF04790,Sarcoglycan complex subunit protein	IPR006875,Sarcoglycan complex subunit protein;IPR027661,Delta-sarcoglycan	ENOG4111GCH,-;KOG3950,Gamma/delta sarcoglycan	GO:0042383,cellular_component,sarcolemma;GO:0016010,cellular_component,dystrophin-associated glycoprotein complex;GO:0016012,cellular_component,sarcoglycan complex;GO:0016011,cellular_component,dystroglycan complex;GO:0016020,cellular_component,membrane;GO:0016021,cellular_component,integral component of membrane	K12563,ko05412,Arrhythmogenic right ventricular cardiomyopathy (ARVC);K12563,ko05410,Hypertrophic cardiomyopathy (HCM);K12563,ko05414,Dilated cardiomyopathy;K12563,ko05416,Viral myocarditis
Btnl9	0.218667	0.382774	0.624267	0.821999	-1.33811	1.66044	10.4966	0.0205859	0.673875	M0R7E0,Butyrophilin-like 9	-	PF00622,SPRY domain;PF08205,CD80-like C2-set immunoglobulin domain;PF07686,Immunoglobulin V-set domain;PF13765,SPRY-associated domain	IPR007110,Immunoglobulin-like domain;IPR036179,Immunoglobulin-like domain superfamily;IPR003879,Butyrophylin-like, SPRY domain;IPR001870,B30.2/SPRY domain;IPR003877,SPRY domain;IPR013162,CD80-like, immunoglobulin C2-set;IPR013320,Concanavalin A-like lectin/glucanase domain superfamily;IPR013783,Immunoglobulin-like fold;IPR003599,Immunoglobulin subtype;IPR013106,Immunoglobulin V-set domain;IPR0065…	ENOG410IJI4,-;ENOG410YA6W,-	GO:0016021,cellular_component,integral component of membrane;GO:0016020,cellular_component,membrane	-
Adamts2	0.236974	0.544062	1.26147	0.782951	-1.45829	2.73282	9.50043	0.0248016	0.673875	A0A1U7QPI4,A disintegrin and metalloproteinase with thrombospondin motifs 2	XP_005071903.1,-	-	IPR010294,ADAM-TS Spacer 1;IPR000884,Thrombospondin type-1 (TSP1) repeat;IPR001590,Peptidase M12B, ADAM/reprolysin;IPR024079,Metallopeptidase, catalytic domain superfamily;IPR013275,Peptidase M12B, ADAM-TS2;IPR010909,PLAC;IPR002870,Peptidase M12B, propeptide;IPR036383,Thrombospondin type-1 (TSP1) repeat superfamily	-	GO:0006508,biological_process,proteolysis;GO:0005578,,;GO:0008237,molecular_function,metallopeptidase activity;GO:0046872,molecular_function,metal ion binding;GO:0004222,molecular_function,metalloendopeptidase activity;GO:0008233,molecular_function,peptidase activity;GO:0007229,biological_process,integrin-mediated signaling pathway;GO:0008270,molecular_function,zinc ion binding	-
Kctd11	1.70046	2.18745	4.49221	4.69329	-1.29997	3.37793	25.0792	0.00323845	0.616309	D3ZIA4,Potassium channel tetramerisation domain containing 11	NP_001102301.1,BTB/POZ domain-containing protein KCTD11	PF02214,BTB/POZ domain	IPR003131,Potassium channel tetramerisation-type BTB domain;IPR011333,SKP1/BTB/POZ domain superfamily	KOG2723,Uncharacterized conserved protein, contains BTB/POZ domain;ENOG410Z155,-	GO:0042127,biological_process,regulation of cell proliferation;GO:0045879,biological_process,negative regulation of smoothened signaling pathway;GO:0007406,biological_process,negative regulation of neuroblast proliferation;GO:0005737,cellular_component,cytoplasm;GO:0007399,biological_process,nervous system development;GO:0030154,biological_process,cell differentiation;GO:0051260,biological_proces…	-
Clec10a	0.100086	0.226078	2.01057	0.867724	-3.2109	1.26149	26.4656	0.00291454	0.616309	J3QPR7,C-type lectin domain family 10 member A	-	PF03954,Hepatic lectin, N-terminal domain;PF00059,Lectin C-type domain	IPR005640,Hepatic lectin, N-terminal;IPR016187,C-type lectin fold;IPR033989,CD209-like, C-type lectin-like domain;IPR001304,C-type lectin-like;IPR016186,C-type lectin-like/link domain superfamily	ENOG410XPJ1,-;KOG4297,C-type lectin	GO:0030246,molecular_function,carbohydrate binding;GO:0016021,cellular_component,integral component of membrane;GO:0016020,cellular_component,membrane	-
Tusc5	0.153774	0.226841	0.580336	0.87223	-1.99867	0.655549	19.8165	0.00558657	0.673875	A0A0G2JVB3,Tumor suppressor candidate 5 homolog	-	PF04505,Interferon-induced transmembrane protein	IPR007593,CD225/Dispanin family	-	GO:0044381,biological_process,glucose import in response to insulin stimulus;GO:0045026,biological_process,plasma membrane fusion;GO:0099638,biological_process,endosome to plasma membrane protein transport;GO:0072659,biological_process,protein localization to plasma membrane;GO:0009607,biological_process,response to biotic stimulus;GO:0005886,cellular_component,plasma membrane;GO:0030659,cellular…	-
Ccl8	13.9823	10.3065	37.1358	26.4331	-1.42464	3.50593	19.412	0.00584474	0.673875	Q149U7,C-C motif chemokine	NP_067418.1,C-C motif chemokine 8 precursor	PF00048,Small cytokines (intecrine/chemokine), interleukin-8 like	IPR000827,CC chemokine, conserved site;IPR036048,Chemokine interleukin-8-like superfamily;IPR001811,Chemokine interleukin-8-like domain	-	GO:0045663,biological_process,positive regulation of myoblast differentiation;GO:0005125,molecular_function,cytokine activity;GO:0010469,biological_process,regulation of signaling receptor activity;GO:0006955,biological_process,immune response;GO:0008009,molecular_function,chemokine activity;GO:0006935,biological_process,chemotaxis;GO:0060326,biological_process,cell chemotaxis;GO:1901741,biologic…	K16596,ko04062,Chemokine signaling pathway;K16596,ko04060,Cytokine-cytokine receptor interaction
Krt20	1.24221	0.825993	3.02473	1.79731	-1.2514	1.76177	8.06343	0.0332893	0.673875	A0A1U7QNR5,keratin, type I cytoskeletal 20	XP_005076038.1,keratin, type I cytoskeletal 20	-	IPR018039,Intermediate filament protein, conserved site;IPR001664,Intermediate filament protein;IPR002957,Keratin, type I	-	GO:0005882,cellular_component,intermediate filament;GO:0005198,molecular_function,structural molecule activity	-
Aoc3	0.349266	0.780071	3.2455	2.72185	-2.47547	3.0571	33.4599	0.0016849	0.466242	A0A1A6GNJ3,Amine oxidase	-	PF01179,Copper amine oxidase, enzyme domain;PF02727,Copper amine oxidase, N2 domain;PF02728,Copper amine oxidase, N3 domain	IPR000269,Copper amine oxidase;IPR015798,Copper amine oxidase, catalytic domain;IPR015800,Copper amine oxidase, N2-terminal;IPR015802,Copper amine oxidase, N3-terminal;IPR036460,Copper amine oxidase, catalytic domain superfamily;IPR016182,Copper amine oxidase, N-terminal	-	GO:0009308,biological_process,amine metabolic process;GO:0048038,molecular_function,quinone binding;GO:0046872,molecular_function,metal ion binding;GO:0016491,molecular_function,oxidoreductase activity;GO:0055114,biological_process,oxidation-reduction process;GO:0005507,molecular_function,copper ion binding;GO:0008131,molecular_function,primary amine oxidase activity	-
Slc4a1	0.0889848	0.0191431	0.255755	0.208709	-2.07821	-0.395124	8.08049	0.0331665	0.673875	Q53ZN9,Anion exchange protein	NP_035533.1,band 3 anion transport protein	PF07565,Band 3 cytoplasmic domain;PF00955,HCO3- transporter family	IPR016152,Phosphotransferase/anion transporter;IPR003020,Bicarbonate transporter, eukaryotic;IPR001717,Anion exchange protein;IPR011531,Bicarbonate transporter, C-terminal;IPR013769,Band 3 cytoplasmic domain;IPR002977,Anion exchange protein 1;IPR018241,Anion exchange, conserved site	ENOG410XPHD,-;KOG1172,Na+-independent Cl/HCO3 exchanger AE1 and related transporters (SLC4 family)	GO:0015108,molecular_function,chloride transmembrane transporter activity;GO:0008509,molecular_function,anion transmembrane transporter activity;GO:0030506,molecular_function,ankyrin binding;GO:1902476,biological_process,chloride transmembrane transport;GO:0006821,biological_process,chloride transport;GO:0030863,cellular_component,cortical cytoskeleton;GO:0042803,molecular_function,protein homodi…	K06573,ko04966,Collecting duct acid secretion
Cygb	0.653491	1.46609	2.7631	1.97065	-1.23114	2.01441	7.06546	0.0417221	0.673875	Q546K1,Cytoglobin	NP_084482.1,cytoglobin	PF00042,lobin	IPR013314,Globin, lamprey/hagfish type;IPR000971,Globin;IPR009050,Globin-like superfamily;IPR012292,Globin/Protoglobin	KOG3378,Globins and related hemoproteins;COG1018,Flavodoxin reductases (ferredoxin-NADPH reductases) family 1	GO:0016607,cellular_component,nuclear speck;GO:0019825,molecular_function,oxygen binding;GO:0032966,biological_process,negative regulation of collagen biosynthetic process;GO:0005737,cellular_component,cytoplasm;GO:0043025,cellular_component,neuronal cell body;GO:0010764,biological_process,negative regulation of fibroblast migration;GO:0046872,molecular_function,metal ion binding;GO:0047888,molec…	-
Pgk1-rs7	9.97338	5.67939	16.4517	20.7243	-1.28589	4.53629	12.0781	0.0156956	0.673875	A0A0P6CFI8,Phosphoglycerate kinase	-	PF00162,Phosphoglycerate kinase	IPR001576,Phosphoglycerate kinase;IPR015824,Phosphoglycerate kinase, N-terminal;IPR015911,Phosphoglycerate kinase, conserved site;IPR036043,Phosphoglycerate kinase superfamily	-	GO:0004618,molecular_function,phosphoglycerate kinase activity;GO:0006096,biological_process,glycolytic process;GO:0016301,molecular_function,kinase activity;GO:0016310,biological_process,phosphorylation;GO:0016740,molecular_function,transferase activity;GO:0005524,molecular_function,ATP binding	-
Egln3	29.5654	17.1289	46.896	48.7828	-1.07133	6.582	10.1114	0.0220893	0.673875	A0A0R4J0H9,EGL nine homolog 3	NP_082409.2,egl nine homolog 3	PF13640,2OG-Fe(II) oxygenase superfamily	IPR005123,Oxoglutarate/iron-dependent dioxygenase;IPR006620,Prolyl 4-hydroxylase, alpha subunit	-	GO:0042127,biological_process,regulation of cell proliferation;GO:0006915,biological_process,apoptotic process;GO:0006919,biological_process,activation of cysteine-type endopeptidase activity involved in apoptotic process;GO:0031418,molecular_function,L-ascorbic acid binding;GO:0005737,cellular_component,cytoplasm;GO:0016705,molecular_function,oxidoreductase activity, acting on paired donors, wit…	K09592,ko04066,HIF-1 signaling pathway;K09592,ko05211,Renal cell carcinoma;K09592,ko05200,Pathways in cancer
Rab15	0.204375	0.121754	0.458579	0.501738	-1.58666	0.630799	12.3291	0.0150709	0.673875	Q3TYH2,Ras-related protein Rab-15	NP_001334334.1,-;NP_001334336.1,-;NP_598811.3,ras-related protein Rab-15 isoform 1;NP_001334335.1,ras-related protein Rab-15 isoform 2	PF00071,Ras family	IPR001806,Small GTPase superfamily;IPR005225,Small GTP-binding protein domain;IPR027417,P-loop containing nucleoside triphosphate hydrolase	KOG0078,GTP-binding protein SEC4, small G protein superfamily, and related Ras family GTP-binding proteins;ENOG410XPUI,-	GO:0005737,cellular_component,cytoplasm;GO:1903307,biological_process,positive regulation of regulated secretory pathway;GO:0005929,cellular_component,cilium;GO:0048471,cellular_component,perinuclear region of cytoplasm;GO:0005525,molecular_function,GTP binding;GO:0003924,molecular_function,GTPase activity;GO:0010008,cellular_component,endosome membrane	-
Galnt16	0.0647656	0.143309	0.332686	0.320859	-1.73034	-0.162488	11.9535	0.016019	0.673875	Q69ZR3,Polypeptide N-acetylgalactosaminyltransferase	-	PF00535,lycosyl transferase family 2;PF00652,Ricin-type beta-trefoil lectin domain	IPR035992,Ricin B-like lectins;IPR000772,Ricin B, lectin domain;IPR029044,Nucleotide-diphospho-sugar transferases;IPR001173,Glycosyltransferase 2-like	ENOG410XPRX,-;KOG3738,Predicted polypeptide N-acetylgalactosaminyltransferase	GO:0016757,molecular_function,transferase activity, transferring glycosyl groups;GO:0006486,biological_process,protein glycosylation;GO:0016740,molecular_function,transferase activity;GO:0030246,molecular_function,carbohydrate binding;GO:0000139,cellular_component,Golgi membrane;GO:0016020,cellular_component,membrane;GO:0005794,cellular_component,Golgi apparatus;GO:0016021,cellular_component,inte…	-
Pgf	9.13596	3.31429	17.8919	40.1672	-2.25503	4.83587	11.9003	0.0161599	0.673875	A0A1Y7VIW3,Placenta growth factor	-	-	IPR023581,Platelet-derived growth factor, conserved site;IPR000072,PDGF/VEGF domain;IPR029034,Cystine-knot cytokine	-	GO:0008083,molecular_function,growth factor activity;GO:0010469,biological_process,regulation of signaling receptor activity;GO:0016020,cellular_component,membrane	-
Serpina3n	0.825887	0.759827	7.20819	5.47562	-3.0421	2.90864	90.8138	0.00013686	0.306158	G3X8T9,Serine	NP_033278.2,serine protease inhibitor A3N precursor;XP_011242348.1,-	PF00079,Serpin (serine protease inhibitor)	IPR023795,Serpin, conserved site;IPR023796,Serpin domain;IPR036186,Serpin superfamily;IPR000215,Serpin family	KOG2392,Serpin;COG4826,Serine protease inhibitor	GO:0005615,cellular_component,extracellular space	-
Hist1h2ao	0.15112	0.9753	2.66149	2.43047	-2.29334	-0.328034	8.5704	0.0298921	0.673875	I3MZM1,Histone H2A	XP_013219115.1,-;XP_013219112.1,-;XP_005337114.1,-	-	IPR032458,Histone H2A conserved site;IPR002119,Histone H2A;IPR009072,Histone-fold;IPR007125,Histone H2A/H2B/H3;IPR032454,Histone H2A, C-terminal domain	KOG1756,Histone 2A;COG5262,Histone H2A	GO:0005694,cellular_component,chromosome;GO:0000786,cellular_component,nucleosome;GO:0003677,molecular_function,DNA binding;GO:0005634,cellular_component,nucleus;GO:0046982,molecular_function,protein heterodimerization activity	-
Hist1h2bg	1.44467	1.9138	5.16116	2.94255	-1.32507	0.504376	8.82859	0.0283443	0.673875	A0A0G2JXI9,Histone H2B	-	PF00125,Core histone H2A/H2B/H3/H4	IPR000558,Histone H2B;IPR009072,Histone-fold;IPR007125,Histone H2A/H2B/H3	-	GO:0000786,cellular_component,nucleosome;GO:0003677,molecular_function,DNA binding;GO:0005694,cellular_component,chromosome;GO:0005634,cellular_component,nucleus;GO:0046982,molecular_function,protein heterodimerization activity;GO:0006334,biological_process,nucleosome assembly	-
Nrn1	2.58769	5.7789	10.2933	10.1671	-1.36525	3.68	12.051	0.0157652	0.673875	D3Z4E2,Neuritin	-	PF15056,Neuritin protein family	IPR026144,Neuritin family	ENOG410YHS3,-;ENOG410IXWR,-	GO:0007399,biological_process,nervous system development;GO:0016021,cellular_component,integral component of membrane;GO:0016020,cellular_component,membrane	-
S1pr3	0.234566	0.177485	1.14556	0.813046	-2.28207	1.45352	31.7383	0.0018979	0.479907	F1M9D3,Sphingosine-1-phosphate receptor 3	XP_006253741.1,-;NP_001258072.1,sphingosine 1-phosphate receptor 3	PF00001,7 transmembrane receptor (rhodopsin family)	IPR004061,Sphingosine 1-phosphate receptor;IPR017452,GPCR, rhodopsin-like, 7TM;IPR004062,EDG-3 sphingosine 1-phosphate receptor;IPR000276,G protein-coupled receptor, rhodopsin-like	ENOG410XQD3,-;ENOG410IIA7,-	GO:0005886,cellular_component,plasma membrane;GO:0007193,biological_process,adenylate cyclase-inhibiting G-protein coupled receptor signaling pathway;GO:0001816,biological_process,cytokine production;GO:0038036,molecular_function,sphingosine-1-phosphate receptor activity;GO:0007219,biological_process,Notch signaling pathway;GO:0007186,biological_process,G-protein coupled receptor signaling pathwa…	K04290,ko04080,Neuroactive ligand-receptor interaction;K04290,ko04071,Sphingolipid signaling pathway
Cxcl14	0.298426	0.796076	7.40924	9.55921	-4.04295	3.07573	59.1382	0.000419454	0.322517	Q8K453,BRAK	NP_001013155.1,C-X-C motif chemokine 14 precursor	PF00048,Small cytokines (intecrine/chemokine), interleukin-8 like	IPR036048,Chemokine interleukin-8-like superfamily;IPR001811,Chemokine interleukin-8-like domain	ENOG4111XWS,-;ENOG410J0K5,-	GO:2000503,biological_process,positive regulation of natural killer cell chemotaxis;GO:0005794,cellular_component,Golgi apparatus;GO:0045662,biological_process,negative regulation of myoblast differentiation;GO:0060326,biological_process,cell chemotaxis;GO:0007267,biological_process,cell-cell signaling;GO:0006955,biological_process,immune response;GO:0008009,molecular_function,chemokine activity;…	K10033,ko04062,Chemokine signaling pathway;K10033,ko04060,Cytokine-cytokine receptor interaction
Ntrk2	0.0367784	0.0474722	0.15133	0.16108	-1.94814	0.515227	25.0252	0.00325451	0.616309	A0A0G2K5X6,Tyrosine-protein kinase receptor	XP_008769647.1,BDNF/NT-3 growth factors receptor isoform X1;XP_008769648.1,-;XP_017455945.1,-	PF07714,Protein tyrosine kinase;PF16920,Tyrosine-protein kinase receptor C2 Ig-like domain;PF13855,Leucine rich repeat;PF07679,Immunoglobulin I-set domain	IPR001611,Leucine-rich repeat;IPR011009,Protein kinase-like domain superfamily;IPR001245,Serine-threonine/tyrosine-protein kinase, catalytic domain;IPR013783,Immunoglobulin-like fold;IPR031635,Tyrosine-protein kinase receptor NTRK, C2-Ig-like domain;IPR000483,Cysteine-rich flanking region, C-terminal;IPR020635,Tyrosine-protein kinase, catalytic domain;IPR032675,Leucine-rich repeat domain superfam…	-	GO:0001570,biological_process,vasculogenesis;GO:0033138,biological_process,positive regulation of peptidyl-serine phosphorylation;GO:0005886,cellular_component,plasma membrane;GO:0004672,molecular_function,protein kinase activity;GO:0051965,biological_process,positive regulation of synapse assembly;GO:0005524,molecular_function,ATP binding;GO:2000811,biological_process,negative regulation of anoi…	-
Esm1	2.32625	1.71898	3.25547	6.13702	-1.26497	2.84494	8.25272	0.0319613	0.673875	B9EJX9,Endothelial cell-specific molecule 1	NP_076101.1,endothelial cell-specific molecule 1 precursor	PF00219,Insulin-like growth factor binding protein	IPR009030,Growth factor receptor cysteine-rich domain superfamily;IPR000867,Insulin-like growth factor-binding protein, IGFBP	ENOG410XQWV,-;KOG1218,Proteins containing Ca2+-binding EGF-like domains	GO:1902204,biological_process,positive regulation of hepatocyte growth factor receptor signaling pathway;GO:0001558,biological_process,regulation of cell growth;GO:0008284,biological_process,positive regulation of cell proliferation;GO:0005171,molecular_function,hepatocyte growth factor receptor binding;GO:0001525,biological_process,angiogenesis;GO:0005178,molecular_function,integrin binding;GO:0…	-
Nid2	0.828002	0.977696	3.05439	3.10153	-1.82578	3.30223	50.3371	0.000609429	0.331303	Q8CFA3,Nidogen-2	-	PF00086,Thyroglobulin type-1 repeat;PF06119,Nidogen-like;PF07645,Calcium-binding EGF domain;PF07474,2F domain;PF00058,Low-density lipoprotein receptor repeat class B	IPR018097,EGF-like calcium-binding, conserved site;IPR000033,LDLR class B repeat;IPR006605,G2 nidogen/fibulin G2F;IPR009017,Green fluorescent protein;IPR003886,NIDO domain;IPR009030,Growth factor receptor cysteine-rich domain superfamily;IPR011042,Six-bladed beta-propeller, TolB-like;IPR001881,EGF-like calcium-binding domain;IPR000152,EGF-type aspartate/asparagine hydroxylation site;IPR000742,EGF…	ENOG4111DVZ,-;ENOG410IMYX,-	GO:0007160,biological_process,cell-matrix adhesion;GO:0005509,molecular_function,calcium ion binding	-
Plau	53.7529	68.9528	131.921	128.105	-1.1419	7.81645	32.5106	0.00176602	0.470917	Q0VBA8,Plasminogen activator, urokinase	XP_017171408.1,-;NP_032899.1,urokinase-type plasminogen activator precursor	PF00089,Trypsin;PF00051,Kringle domain	IPR034814,Urokinase-type plasminogen activator;IPR000001,Kringle;IPR001254,Serine proteases, trypsin domain;IPR033116,Serine proteases, trypsin family, serine active site;IPR009003,Peptidase S1, PA clan;IPR013806,Kringle-like fold;IPR038178,Kringle superfamily;IPR000742,EGF-like domain;IPR013032,EGF-like, conserved site;IPR018056,Kringle, conserved site;IPR001314,Peptidase S1A, chymotrypsin family	COG5640,Secreted trypsin-like serine protease;ENOG410IGFI,-	GO:0014910,biological_process,regulation of smooth muscle cell migration;GO:0016301,molecular_function,kinase activity;GO:0016787,molecular_function,hydrolase activity;GO:0004252,molecular_function,serine-type endopeptidase activity;GO:0031639,biological_process,plasminogen activation;GO:0042730,biological_process,fibrinolysis;GO:0009986,cellular_component,cell surface;GO:0010469,biological_proce…	K01348,ko05202,Transcriptional misregulation in cancer;K01348,ko04610,Complement and coagulation cascades;K01348,ko05206,MicroRNAs in cancer;K01348,ko05205,Proteoglycans in cancer;K01348,ko04064,NF-kappa B signaling pathway
Smim4	1.03513	0.947112	2.60572	2.02832	-1.26867	1.23322	12.243	0.0151237	0.673875	A0A0R3P9C4,Small integral membrane protein 4	NP_001295395.1,small integral membrane protein 4 isoform 3	PF15114,Uncharacterised protein family UPF0640	IPR028183,Uncharacterised protein family UPF0640	-	GO:0005739,cellular_component,mitochondrion;GO:0016021,cellular_component,integral component of membrane;GO:0016020,cellular_component,membrane	-
Sncg	3.32038	1.37366	6.82553	13.436	-2.14029	2.45128	12.1792	0.0154399	0.673875	Q5GQ64,Gamma-synuclein	NP_035560.1,gamma-synuclein	PF01387,Synuclein	IPR002462,Gamma-synuclein;IPR001058,Synuclein	ENOG4111VY5,-;ENOG410IYGN,-	GO:0007268,biological_process,chemical synaptic transmission;GO:0009306,biological_process,protein secretion;GO:0014059,biological_process,regulation of dopamine secretion;GO:0005737,cellular_component,cytoplasm;GO:0030424,cellular_component,axon;GO:0043025,cellular_component,neuronal cell body;GO:0008344,biological_process,adult locomotory behavior;GO:0050808,biological_process,synapse organizat…	-
3632451O06Rik	0.079211	0.166144	0.639396	0.587214	-2.39733	0.495204	25.1758	0.00326811	0.616309	D3Z566,RIKEN cDNA 3632451O06 gene	XP_006519513.1,-	PF15767,omain of unknown function (DUF4696)	IPR031524,Protein of unknown function DUF4696	ENOG410YWKQ,-;ENOG410IG9G,-	GO:0016021,cellular_component,integral component of membrane;GO:0016020,cellular_component,membrane	-
Cma1	1.51964	4.48965	15.9962	12.9331	-2.34808	3.24779	20.3488	0.00527014	0.673875	A4QPC5,Chymase	NP_034910.1,chymase preproprotein	PF00089,Trypsin	IPR001254,Serine proteases, trypsin domain;IPR018114,Serine proteases, trypsin family, histidine active site;IPR001314,Peptidase S1A, chymotrypsin family;IPR009003,Peptidase S1, PA clan;IPR033116,Serine proteases, trypsin family, serine active site	KOG3627,Trypsin;COG5640,Secreted trypsin-like serine protease	GO:0071333,biological_process,cellular response to glucose stimulus;GO:0006508,biological_process,proteolysis;GO:0016787,molecular_function,hydrolase activity;GO:0022617,biological_process,extracellular matrix disassembly;GO:0045766,biological_process,positive regulation of angiogenesis;GO:0031012,cellular_component,extracellular matrix;GO:0042277,molecular_function,peptide binding;GO:0006518,bio…	K01329,ko04614,Renin-angiotensin system
Mcpt4	2.01493	3.54654	16.0361	12.005	-2.39887	3.07696	42.9029	0.000926743	0.377545	Q3UN88,Mast cell protease 4	NP_034909.2,mast cell protease 4 precursor	PF00089,Trypsin	IPR001254,Serine proteases, trypsin domain;IPR018114,Serine proteases, trypsin family, histidine active site;IPR001314,Peptidase S1A, chymotrypsin family;IPR009003,Peptidase S1, PA clan;IPR033116,Serine proteases, trypsin family, serine active site	KOG3627,Trypsin;COG5640,Secreted trypsin-like serine protease	GO:0008236,molecular_function,serine-type peptidase activity;GO:0006508,biological_process,proteolysis;GO:0016787,molecular_function,hydrolase activity;GO:0004252,molecular_function,serine-type endopeptidase activity;GO:0008233,molecular_function,peptidase activity	K01329,ko04614,Renin-angiotensin system
Ephx2	0.196047	0.115023	0.810871	0.68077	-2.27686	-0.0309348	22.2098	0.00433217	0.64375	Q3UQ71,Uncharacterized protein	NP_031966.2,bifunctional epoxide hydrolase 2 isoform a	PF12697,Alpha/beta hydrolase family;PF00561,alpha/beta hydrolase fold;PF12146,Serine aminopeptidase, S33;PF13419,Haloacid dehalogenase-like hydrolase	IPR023214,HAD superfamily;IPR023198,Phosphoglycolate phosphatase-like, domain 2;IPR006439,HAD hydrolase, subfamily IA;IPR000073,Alpha/beta hydrolase fold-1;IPR011945,Predicted HAD-superfamily phosphatase, subfamily IA/Epoxide hydrolase, N-terminal;IPR000639,Epoxide hydrolase-like;IPR029058,Alpha/Beta hydrolase fold;IPR036412,HAD-like superfamily	KOG3085,Predicted hydrolase (HAD superfamily);COG1011,Predicted hydrolase (HAD superfamily);KOG4178,Soluble epoxide hydrolase	GO:0016787,molecular_function,hydrolase activity;GO:0003824,molecular_function,catalytic activity;GO:0008152,biological_process,metabolic process	K08726,ko00625,Chloroalkane and chloroalkene degradation;K08726,ko04146,Peroxisome;K08726,ko00590,Arachidonic acid metabolism
Pcdh17	0.144938	0.167388	0.271495	0.408315	-1.18139	1.2749	8.87662	0.0279824	0.673875	E9PXF0,Protocadherin 17	NP_001013775.2,protocadherin-17 precursor	PF08266,Cadherin-like;PF00028,Cadherin domain	IPR020894,Cadherin conserved site;IPR002126,Cadherin;IPR013164,Cadherin, N-terminal;IPR015919,Cadherin-like;IPR030709,Protocadherin-17	ENOG410XQHI,-;KOG3594,FOG: Cadherin repeats	GO:1904071,biological_process,presynaptic active zone assembly;GO:0007155,biological_process,cell adhesion;GO:0050805,biological_process,negative regulation of synaptic transmission;GO:0007156,biological_process,homophilic cell adhesion via plasma membrane adhesion molecules;GO:0005509,molecular_function,calcium ion binding;GO:0005886,cellular_component,plasma membrane;GO:2000807,biological_proce…	-
Ednrb	1.42847	0.545028	3.38866	3.41361	-1.80719	3.17574	11.8859	0.0161981	0.673875	Q8K1V9,Endothelin receptor type B	-	PF00001,7 transmembrane receptor (rhodopsin family)	IPR017452,GPCR, rhodopsin-like, 7TM;IPR000276,G protein-coupled receptor, rhodopsin-like;IPR000499,Endothelin receptor family;IPR001112,Endothelin receptor B	ENOG410XRW9,-;KOG3656,FOG: 7 transmembrane receptor	GO:0004962,molecular_function,endothelin receptor activity;GO:0086100,biological_process,endothelin receptor signaling pathway;GO:0042310,biological_process,vasoconstriction;GO:0008217,biological_process,regulation of blood pressure;GO:0007186,biological_process,G-protein coupled receptor signaling pathway;GO:0004871,molecular_function,signal transducer activity;GO:0048484,biological_process,ente…	-
Slc1a3	0.0552294	0.0712882	0.222908	0.230605	-1.8988	0.374091	23.3471	0.00381277	0.629236	Q543U3,Amino acid transporter	NP_683740.1,excitatory amino acid transporter 1	PF00375,Sodium:dicarboxylate symporter family	IPR001991,Sodium:dicarboxylate symporter;IPR018107,Sodium:dicarboxylate symporter, conserved site;IPR036458,Sodium:dicarboxylate symporter superfamily	KOG3787,Glutamate/aspartate and neutral amino acid transporters;COG1301,Na+/H+-dicarboxylate symporters	GO:1902476,biological_process,chloride transmembrane transport;GO:0048667,biological_process,cell morphogenesis involved in neuron differentiation;GO:0021545,biological_process,cranial nerve development;GO:0016597,molecular_function,amino acid binding;GO:0009416,biological_process,response to light stimulus;GO:0005886,cellular_component,plasma membrane;GO:0015501,molecular_function,glutamate:sodi…	K05614,ko04724,Glutamatergic synapse
Tmem117	0.573831	0.471342	0.918744	1.25194	-1.10059	1.20149	7.7305	0.0357202	0.673875	I3MSF6,Transmembrane protein 117	XP_005324909.1,transmembrane protein 117	PF15113,TMEM117 protein family	IPR029370,TMEM117 protein	ENOG410IFTG,-;ENOG410Z7KD,-	GO:0070059,biological_process,intrinsic apoptotic signaling pathway in response to endoplasmic reticulum stress;GO:0005886,cellular_component,plasma membrane;GO:0005783,cellular_component,endoplasmic reticulum;GO:0016021,cellular_component,integral component of membrane;GO:0016020,cellular_component,membrane	-
Gpd1	0.269474	0.142293	0.67863	1.14505	-2.17324	0.790178	15.6795	0.00923318	0.673875	G3HX67,Glycerol-3-phosphate dehydrogenase [NAD	-	PF07479,NAD-dependent glycerol-3-phosphate dehydrogenase C-terminus;PF14880,Cytochrome oxidase c assembly;PF01210,NAD-dependent glycerol-3-phosphate dehydrogenase N-terminus	IPR036291,NAD(P)-binding domain superfamily;IPR013328,6-phosphogluconate dehydrogenase, domain 2;IPR017751,Glycerol-3-phosphate dehydrogenase, NAD-dependent, eukaryotic;IPR011128,Glycerol-3-phosphate dehydrogenase, NAD-dependent, N-terminal;IPR006109,Glycerol-3-phosphate dehydrogenase, NAD-dependent, C-terminal;IPR006168,Glycerol-3-phosphate dehydrogenase, NAD-dependent;IPR029208,Cytochrome c oxi…	-	GO:0051287,molecular_function,NAD binding;GO:0005975,biological_process,carbohydrate metabolic process;GO:0016616,molecular_function,oxidoreductase activity, acting on the CH-OH group of donors, NAD or NADP as acceptor;GO:0042803,molecular_function,protein homodimerization activity;GO:0016491,molecular_function,oxidoreductase activity;GO:0006072,biological_process,glycerol-3-phosphate metabolic p…	-
Cela1	0.443906	1.23084	2.25611	2.46242	-1.58003	0.859337	8.54957	0.030022	0.673875	A0A1U7T5M1,chymotrypsin-like elastase family member 1	XP_008055349.1,chymotrypsin-like elastase family member 1	-	IPR001254,Serine proteases, trypsin domain;IPR018114,Serine proteases, trypsin family, histidine active site;IPR001314,Peptidase S1A, chymotrypsin family;IPR009003,Peptidase S1, PA clan;IPR033116,Serine proteases, trypsin family, serine active site	-	GO:0008236,molecular_function,serine-type peptidase activity;GO:0006508,biological_process,proteolysis;GO:0016787,molecular_function,hydrolase activity;GO:0004252,molecular_function,serine-type endopeptidase activity;GO:0008233,molecular_function,peptidase activity	-
Pkp2	1.61382	2.24465	3.99471	4.16603	-1.14269	4.02092	21.2003	0.00478292	0.661757	Q9CQ73,Plakophilin 2	NP_080439.1,plakophilin-2	PF00514,Armadillo/beta-catenin-like repeat	IPR000225,Armadillo;IPR011989,Armadillo-like helical;IPR016024,Armadillo-type fold;IPR028435,Plakophilin/Delta catenin	ENOG410Y21Q,-;KOG1048,Neural adherens junction protein Plakophilin and related Armadillo repeat proteins	GO:0030057,cellular_component,desmosome;GO:0098609,biological_process,cell-cell adhesion;GO:0086002,biological_process,cardiac muscle cell action potential involved in contraction;GO:0014704,cellular_component,intercalated disc;GO:0055010,biological_process,ventricular cardiac muscle tissue morphogenesis;GO:0005886,cellular_component,plasma membrane;GO:0032947,molecular_function,protein-containin…	K12642,ko05412,Arrhythmogenic right ventricular cardiomyopathy (ARVC)
Adipoq	0.0262627	0.0677978	2.28375	3.86745	-6.1012	1.17295	88.3936	0.000151493	0.306158	Q8BRW2,Uncharacterized protein	-	PF01391,Collagen triple helix repeat (20 copies);PF00386,C1q domain	IPR008160,Collagen triple helix repeat;IPR008983,Tumour necrosis factor-like domain superfamily;IPR001073,C1q domain	ENOG410IHSJ,-;ENOG4111F5K,-	GO:0005581,cellular_component,collagen trimer;GO:0005576,cellular_component,extracellular region	-
Fam162a	163.638	107.194	265.373	325.472	-1.16779	7.11281	13.9787	0.0117082	0.673875	A0A1A6HSM7,Uncharacterized protein	-	PF06388,Protein of unknown function (DUF1075)	IPR009432,Protein of unknown function DUF1075	-	GO:0016021,cellular_component,integral component of membrane;GO:0016020,cellular_component,membrane	-
Ccdc80	0.543155	1.84318	4.84082	4.60556	-2.07079	3.62931	13.9436	0.0117684	0.673875	A0A1U7QAM4,coiled-coil domain-containing protein 80	XP_005074815.1,coiled-coil domain-containing protein 80	-	IPR025232,Domain of unknown function DUF4174	-	-	-
Adamts5	0.0403434	0.104148	0.656243	0.558728	-3.15359	1.5032	36.4187	0.00137679	0.432209	Q6TY19,ADAMTS5	NP_942056.1,A disintegrin and metalloproteinase with thrombospondin motifs 5 precursor	PF05986,ADAM-TS Spacer 1;PF01421,Reprolysin (M12B) family zinc metalloprotease;PF00090,Thrombospondin type 1 domain;PF01562,Reprolysin family propeptide	IPR010294,ADAM-TS Spacer 1;IPR000884,Thrombospondin type-1 (TSP1) repeat;IPR001590,Peptidase M12B, ADAM/reprolysin;IPR024079,Metallopeptidase, catalytic domain superfamily;IPR013276,Peptidase M12B, ADAM-TS5;IPR006586,ADAM, cysteine-rich;IPR002870,Peptidase M12B, propeptide;IPR036383,Thrombospondin type-1 (TSP1) repeat superfamily	ENOG410IND8,-;ENOG410ZQPN,-	GO:0006508,biological_process,proteolysis;GO:0004222,molecular_function,metalloendopeptidase activity;GO:0005578,,;GO:0003674,molecular_function,molecular_function;GO:0008237,molecular_function,metallopeptidase activity;GO:0050840,molecular_function,extracellular matrix binding;GO:0044691,biological_process,tooth eruption;GO:0008270,molecular_function,zinc ion binding;GO:0008201,molecular_functio…	-
Erg	2.24979	2.15433	4.50364	4.2705	-1.04344	3.52824	18.3624	0.00650187	0.673875	Q3UQJ4,Avian erythroblastosis virus E-26	NP_001289082.1,transcriptional regulator ERG isoform 3	PF02198,Sterile alpha motif (SAM)/Pointed domain;PF00178,ts-domain	IPR003118,Pointed domain;IPR036390,Winged helix DNA-binding domain superfamily;IPR013761,Sterile alpha motif/pointed domain superfamily;IPR000418,Ets domain;IPR036388,Winged helix-like DNA-binding domain superfamily	ENOG410Z0ZF,-;KOG3806,Predicted transcription factor	GO:0000978,molecular_function,RNA polymerase II proximal promoter sequence-specific DNA binding;GO:0003677,molecular_function,DNA binding;GO:0003197,biological_process,endocardial cushion development;GO:0043565,molecular_function,sequence-specific DNA binding;GO:0003700,molecular_function,DNA binding transcription factor activity;GO:0045944,biological_process,positive regulation of transcription …	-
Prss22	1.98752	2.17618	4.69733	5.15303	-1.29702	2.23764	17.6576	0.0070771	0.673875	Q7TML0,Brain-specific serine protease 4	NP_598492.2,brain-specific serine protease 4 precursor	PF00089,Trypsin	IPR001254,Serine proteases, trypsin domain;IPR018114,Serine proteases, trypsin family, histidine active site;IPR001314,Peptidase S1A, chymotrypsin family;IPR009003,Peptidase S1, PA clan;IPR033116,Serine proteases, trypsin family, serine active site	KOG3627,Trypsin;COG5640,Secreted trypsin-like serine protease	GO:0008236,molecular_function,serine-type peptidase activity;GO:0006508,biological_process,proteolysis;GO:0016787,molecular_function,hydrolase activity;GO:0004252,molecular_function,serine-type endopeptidase activity;GO:0008233,molecular_function,peptidase activity	-
Tpsab1	0.311766	0.760119	1.46166	1.60174	-1.59613	1.15063	10.3077	0.021305	0.673875	E9PY32,Tryptase	-	PF00089,Trypsin	IPR001254,Serine proteases, trypsin domain;IPR018114,Serine proteases, trypsin family, histidine active site;IPR001314,Peptidase S1A, chymotrypsin family;IPR009003,Peptidase S1, PA clan;IPR033116,Serine proteases, trypsin family, serine active site	KOG3627,Trypsin;COG5640,Secreted trypsin-like serine protease	GO:0008236,molecular_function,serine-type peptidase activity;GO:0006508,biological_process,proteolysis;GO:0016787,molecular_function,hydrolase activity;GO:0004252,molecular_function,serine-type endopeptidase activity;GO:0008233,molecular_function,peptidase activity	-
Tmem8	0.513039	0.716271	2.18589	1.73129	-1.73023	2.18111	25.9086	0.00301044	0.616309	D3ZKI8,Transmembrane protein 8	NP_001100461.1,transmembrane protein 8A precursor	PF12036,Protein of unknown function (DUF3522)	IPR013032,EGF-like, conserved site;IPR021910,NGX6/PGAP6/MYMK;IPR000742,EGF-like domain	ENOG410IHJ3,-;ENOG4111FA8,-	GO:0005765,cellular_component,lysosomal membrane;GO:0005886,cellular_component,plasma membrane;GO:0070062,cellular_component,extracellular exosome;GO:0016021,cellular_component,integral component of membrane;GO:0016020,cellular_component,membrane	-
Plin4	0.122423	0.0688804	1.29688	2.69783	-4.41387	2.64195	55.313	0.000495627	0.322517	M0R7S5,Perilipin 4	-	PF03036,Perilipin family	IPR004279,Perilipin	ENOG4112C4W,-;ENOG410IHSW,-	GO:0043231,cellular_component,intracellular membrane-bounded organelle;GO:0005829,cellular_component,cytosol;GO:0005811,cellular_component,lipid droplet;GO:0005886,cellular_component,plasma membrane	-
Lrg1	0.791952	1.02222	1.87151	2.64455	-1.37798	1.13674	12.0649	0.0156659	0.673875	Q91XL1,Leucine-rich HEV glycoprotein	NP_084072.1,leucine-rich alpha-2-glycoprotein precursor	PF01463,Leucine rich repeat C-terminal domain;PF13855,Leucine rich repeat	IPR001611,Leucine-rich repeat;IPR000483,Cysteine-rich flanking region, C-terminal;IPR003591,Leucine-rich repeat, typical subtype;IPR032675,Leucine-rich repeat domain superfamily	KOG0619,FOG: Leucine rich repeat;COG4886,Leucine-rich repeat (LRR) protein	GO:0045766,biological_process,positive regulation of angiogenesis;GO:0030511,biological_process,positive regulation of transforming growth factor beta receptor signaling pathway;GO:0050873,biological_process,brown fat cell differentiation;GO:0043231,cellular_component,intracellular membrane-bounded organelle;GO:0005160,molecular_function,transforming growth factor beta receptor binding;GO:0001938…	-
Ndufv2	30.71	26.5007	65.9888	56.9755	-1.14875	6.49689	27.16	0.00272529	0.599196	A0A286XUE4,NADH:ubiquinone oxidoreductase core subunit V2	XP_003464503.1,NADH dehydrogenase	-	IPR002023,NADH-quinone oxidoreductase subunit E-like;IPR036249,Thioredoxin-like superfamily	-	GO:0055114,biological_process,oxidation-reduction process;GO:0016491,molecular_function,oxidoreductase activity;GO:0051536,molecular_function,iron-sulfur cluster binding;GO:0051537,molecular_function,2 iron, 2 sulfur cluster binding;GO:0046872,molecular_function,metal ion binding	-
Clip4	0.178884	0.126993	0.807307	0.917044	-2.52863	1.09677	36.7586	0.00133442	0.432209	A0A1U7QUZ9,CAP-Gly domain-containing linker protein 4	XP_012971478.1,-;XP_005073627.1,-;XP_012971479.1,-;XP_012971477.1,-	-	IPR000938,CAP Gly-rich domain;IPR002110,Ankyrin repeat;IPR028397,CAP-Gly domain-containing linker protein 4;IPR036770,Ankyrin repeat-containing domain superfamily;IPR020683,Ankyrin repeat-containing domain;IPR036859,CAP Gly-rich domain superfamily	-	-	-
Ehd3	0.347022	0.319945	0.567512	0.956772	-1.24422	1.04746	8.09142	0.0330882	0.673875	A0A1U7QS99,EH domain-containing protein 3	XP_005073635.1,EH domain-containing protein 3	-	IPR018247,EF-Hand 1, calcium-binding site;IPR027417,P-loop containing nucleoside triphosphate hydrolase;IPR030381,Dynamin-type guanine nucleotide-binding (G) domain;IPR022812,Dynamin superfamily;IPR002048,EF-hand domain;IPR011992,EF-hand domain pair;IPR031692,EH domain-containing protein, N-terminal;IPR000261,EH domain	-	GO:0005525,molecular_function,GTP binding;GO:0005509,molecular_function,calcium ion binding	-
Cyp1b1	0.0141454	0.0912917	1.19372	0.298595	-3.92545	1.08507	14.4288	0.010972	0.673875	Q80V82,Cytochrome P450, family 1, subfamily b, polypeptide 1	-	PF00067,Cytochrome P450	IPR001128,Cytochrome P450;IPR002401,Cytochrome P450, E-class, group I;IPR036396,Cytochrome P450 superfamily;IPR032971,Cytochrome P450 1B1;IPR017972,Cytochrome P450, conserved site	COG2124,Cytochrome P450;KOG0156,Cytochrome P450 CYP2 subfamily	GO:0008202,biological_process,steroid metabolic process;GO:0016705,molecular_function,oxidoreductase activity, acting on paired donors, with incorporation or reduction of molecular oxygen;GO:0042572,biological_process,retinol metabolic process;GO:0046872,molecular_function,metal ion binding;GO:0004497,molecular_function,monooxygenase activity;GO:0016491,molecular_function,oxidoreductase activity;…	-
Dtna	0.55887	0.700048	1.46671	1.10694	-1.08591	2.67301	12.5878	0.0143198	0.673875	Q8CFR5,Dystrobrevin	XP_017173305.1,-;NP_997533.1,dystrobrevin alpha isoform d;XP_017173302.1,-;XP_017173304.1,-;NP_001272746.1,-	PF00569,Zinc finger, ZZ type;PF09068,hand;PF09069,-hand	IPR011992,EF-hand domain pair;IPR000433,Zinc finger, ZZ-type;IPR015154,EF-hand domain, type 2;IPR015153,EF-hand domain, type 1;IPR017432,Distrobrevin	ENOG410XP3C,-;KOG4301,Beta-dystrobrevin	GO:0005737,cellular_component,cytoplasm;GO:0042383,cellular_component,sarcolemma;GO:0030424,cellular_component,axon;GO:0046872,molecular_function,metal ion binding;GO:0030165,molecular_function,PDZ domain binding;GO:0031234,cellular_component,extrinsic component of cytoplasmic side of plasma membrane;GO:0042995,cellular_component,cell projection;GO:0008270,molecular_function,zinc ion binding	-
Hbegf	27.4117	15.1905	45.3058	53.1953	-1.2462	6.406	11.7133	0.0166685	0.673875	Q5FW64,Heparin-binding EGF-like growth factor	NP_034545.1,proheparin-binding EGF-like growth factor precursor	PF00008,-like domain	IPR013032,EGF-like, conserved site;IPR015497,Epidermal growth factor receptor ligand;IPR000742,EGF-like domain	ENOG410IMHM,-;ENOG41120D3,-	GO:0008083,molecular_function,growth factor activity;GO:0048661,biological_process,positive regulation of smooth muscle cell proliferation;GO:0051549,biological_process,positive regulation of keratinocyte migration;GO:0051545,biological_process,negative regulation of elastin biosynthetic process;GO:0035313,biological_process,wound healing, spreading of epidermal cells;GO:0005615,cellular_componen…	K08523,ko01522,Endocrine resistance;K08523,ko05219,Bladder cancer;K08523,ko05120,Epithelial cell signaling in Helicobacter pylori infection;K08523,ko04012,ErbB signaling pathway;K08523,ko04915,Estrogen signaling pathway;K08523,ko04912,GnRH signaling pathway;K08523,ko05205,Proteoglycans in cancer
Lox	0.0754028	0.74942	4.31869	2.59216	-3.16878	3.23571	10.4988	0.0205776	0.673875	Q3TXH3,Lysyl oxidase	NP_001273111.1,-;NP_034858.2,protein-lysine 6-oxidase preproprotein;NP_001273110.1,-	PF01186,Lysyl oxidase	IPR001695,Lysyl oxidase;IPR019828,Lysyl oxidase, conserved site	ENOG41101E4,-;ENOG410IHTH,-	GO:0042060,biological_process,wound healing;GO:0030324,biological_process,lung development;GO:0009725,biological_process,response to hormone;GO:0016641,molecular_function,oxidoreductase activity, acting on the CH-NH2 group of donors, oxygen as acceptor;GO:0005578,,;GO:0007507,biological_process,heart development;GO:0030199,biological_process,collagen fibril organization;GO:0055114,biological_proc…	-
Dynap	4.44861	2.9569	9.31629	13.5637	-1.67056	3.24373	18.868	0.00621843	0.673875	G8CXX7,Uncharacterized protein	-	PF15675,CLLAC-motif containing domain	IPR031379,CLLAC-motif containing domain	ENOG4111DTX,-;ENOG410J37U,-	GO:0016021,cellular_component,integral component of membrane;GO:0016020,cellular_component,membrane	-
Ms4a2	0.0773595	0.216348	0.596067	0.660969	-2.18632	0.195946	15.1783	0.00988098	0.673875	B2RTF7,Membrane-spanning 4-domains, subfamily A, member 2	NP_038544.1,high affinity immunoglobulin epsilon receptor subunit beta isoform a	PF04103,CD20-like family	IPR030420,High affinity immunoglobulin epsilon receptor subunit beta;IPR030417,Membrane-spanning 4-domains subfamily A;IPR007237,CD20-like family	ENOG410J28C,-;ENOG4111DU9,-	GO:0032998,cellular_component,Fc-epsilon receptor I complex;GO:0006955,biological_process,immune response;GO:0006954,biological_process,inflammatory response;GO:0016020,cellular_component,membrane;GO:0038095,biological_process,Fc-epsilon receptor signaling pathway;GO:0005887,cellular_component,integral component of plasma membrane;GO:0016021,cellular_component,integral component of membrane	K08090,ko04071,Sphingolipid signaling pathway;K08090,ko04664,Fc epsilon RI signaling pathway;K08090,ko05310,Asthma;K08090,ko04072,Phospholipase D signaling pathway
Papss2	0.50886	0.566667	1.95859	1.33392	-1.6628	2.01596	22.2867	0.00424853	0.64375	Q9QYS0,ATP sulfurylase/APS kinase isoform SK2	-	PF01583,Adenylylsulphate kinase;PF14306,PUA-like domain;PF01747,ATP-sulfurylase	IPR014729,Rossmann-like alpha/beta/alpha sandwich fold;IPR015947,PUA-like superfamily;IPR002891,Adenylyl-sulfate kinase;IPR027417,P-loop containing nucleoside triphosphate hydrolase;IPR024951,Sulphate adenylyltransferase catalytic domain;IPR002650,Sulphate adenylyltransferase;IPR025980,ATP-sulfurylase PUA-like domain	KOG4238,Bifunctional ATP sulfurylase/adenosine 5'-phosphosulfate kinase;KOG0635,Adenosine 5'-phosphosulfate kinase;COG2046,ATP sulfurylase (sulfate adenylyltransferase);COG0529,Adenylylsulfate kinase and related kinases	GO:0016301,molecular_function,kinase activity;GO:0000103,biological_process,sulfate assimilation;GO:0016740,molecular_function,transferase activity;GO:0016779,molecular_function,nucleotidyltransferase activity;GO:0016310,biological_process,phosphorylation;GO:0004020,molecular_function,adenylylsulfate kinase activity;GO:0005524,molecular_function,ATP binding;GO:0004781,molecular_function,sulfate a…	-
Col5a2	1.77921	3.92682	9.60699	5.06886	-1.42774	5.61152	10.016	0.022485	0.673875	F1LQ00,Collagen type V alpha 2 chain	-	PF00093,von Willebrand factor type C domain;PF01391,Collagen triple helix repeat (20 copies);PF01410,ibrillar collagen C-terminal domain	IPR008160,Collagen triple helix repeat;IPR001007,VWFC domain;IPR000885,Fibrillar collagen, C-terminal	ENOG4110XTV,-;KOG3544,Collagens (type IV and type XIII), and related proteins	GO:0046332,molecular_function,SMAD binding;GO:1903225,biological_process,negative regulation of endodermal cell differentiation;GO:0048592,biological_process,eye morphogenesis;GO:0001503,biological_process,ossification;GO:0005581,cellular_component,collagen trimer;GO:0001501,biological_process,skeletal system development;GO:0031012,cellular_component,extracellular matrix;GO:0030199,biological_pro…	-
Spats2l	0.0992304	0.14846	0.589161	0.176822	-1.68032	1.06558	6.87154	0.0436968	0.673875	E9PVQ3,SPATS2-like protein	XP_006496275.1,-;NP_659131.2,SPATS2-like protein isoform 1;XP_006496274.1,-;XP_006496273.1,-	PF07139,Protein of unknown function (DUF1387)	IPR009060,UBA-like superfamily;IPR009816,Protein of unknown function DUF1387	ENOG410Y9WN,-;ENOG410IJV6,-	GO:0005829,cellular_component,cytosol;GO:0005730,cellular_component,nucleolus;GO:0005634,cellular_component,nucleus;GO:0032991,cellular_component,protein-containing complex	-
Adam23	0.0182285	0.0183001	0.19173	0.128262	-3.16786	0.740021	53.1559	0.000533562	0.326051	D3ZT36,ADAM metallopeptidase domain 23	NP_001025070.1,disintegrin and metalloproteinase domain-containing protein 23	PF00200,isintegrin;PF08516,ADAM cysteine-rich;PF01421,Reprolysin (M12B) family zinc metalloprotease;PF01562,Reprolysin family propeptide	IPR001590,Peptidase M12B, ADAM/reprolysin;IPR024079,Metallopeptidase, catalytic domain superfamily;IPR001762,Disintegrin domain;IPR034027,Reprolysin domain, adamalysin-type;IPR000742,EGF-like domain;IPR013032,EGF-like, conserved site;IPR006586,ADAM, cysteine-rich;IPR036436,Disintegrin domain superfamily;IPR002870,Peptidase M12B, propeptide	KOG3607,Meltrins, fertilins and related Zn-dependent metalloproteinases of the ADAMs family;ENOG410XX2M,-	GO:0006508,biological_process,proteolysis;GO:0008237,molecular_function,metallopeptidase activity;GO:1990830,biological_process,cellular response to leukemia inhibitory factor;GO:0004222,molecular_function,metalloendopeptidase activity;GO:0016020,cellular_component,membrane;GO:0016021,cellular_component,integral component of membrane	-
Igfbp5	1.03263	0.381936	3.30581	2.75582	-2.11768	3.51508	15.6349	0.00928837	0.673875	Q3UQV0,Insulin-like growth factor binding protein 5, isoform CRA_a	NP_034648.2,insulin-like growth factor-binding protein 5 precursor	PF00086,Thyroglobulin type-1 repeat;PF00219,Insulin-like growth factor binding protein	IPR022321,Insulin-like growth factor-binding protein family 1-6, chordata;IPR000716,Thyroglobulin type-1;IPR000867,Insulin-like growth factor-binding protein, IGFBP;IPR017891,Insulin-like growth factor binding protein, N-terminal, Cys-rich conserved site;IPR009030,Growth factor receptor cysteine-rich domain superfamily;IPR012213,Insulin-like growth factor binding protein 5;IPR036857,Thyroglobulin…	ENOG410IJJ2,-;ENOG4111GGG,-	GO:0048662,biological_process,negative regulation of smooth muscle cell proliferation;GO:0043569,biological_process,negative regulation of insulin-like growth factor receptor signaling pathway;GO:0043568,biological_process,positive regulation of insulin-like growth factor receptor signaling pathway;GO:0014912,biological_process,negative regulation of smooth muscle cell migration;GO:0031994,molecu…	-
Kcne4	0.286655	0.140954	0.701182	0.727219	-1.7583	0.374819	12.0976	0.0156458	0.673875	G3IHM0,Potassium voltage-gated channel subfamily E member 4	-	PF02060,Slow voltage-gated potassium channel	IPR000369,Potassium channel, voltage-dependent, beta subunit, KCNE	-	GO:0005249,molecular_function,voltage-gated potassium channel activity;GO:0006811,biological_process,ion transport;GO:0071805,biological_process,potassium ion transmembrane transport;GO:0016021,cellular_component,integral component of membrane;GO:0016020,cellular_component,membrane	-
Ackr3	1.8741	1.44023	4.04231	7.84566	-1.89454	3.69911	19.7823	0.0056078	0.673875	A0A1A6H835,Uncharacterized protein	-	PF00001,7 transmembrane receptor (rhodopsin family)	IPR017452,GPCR, rhodopsin-like, 7TM;IPR000276,G protein-coupled receptor, rhodopsin-like;IPR001416,Atypical chemokine receptor 3	-	GO:0001570,biological_process,vasculogenesis;GO:0015026,molecular_function,coreceptor activity;GO:0016020,cellular_component,membrane;GO:0004871,molecular_function,signal transducer activity;GO:0019956,molecular_function,chemokine binding;GO:0001525,biological_process,angiogenesis;GO:0007165,biological_process,signal transduction;GO:0006935,biological_process,chemotaxis;GO:0007186,biological_proc…	-
Inhbb	4.04454	3.16313	8.30972	7.41992	-1.16805	4.62301	22.0358	0.00441593	0.64375	A0A1U7QBH5,inhibin beta B chain	XP_005070349.1,inhibin beta B chain	-	IPR017948,Transforming growth factor beta, conserved site;IPR001111,TGF-beta, propeptide;IPR029034,Cystine-knot cytokine;IPR015615,Transforming growth factor-beta-related;IPR001839,Transforming growth factor-beta, C-terminal;IPR000381,Inhibin, beta B subunit	-	GO:0005179,molecular_function,hormone activity;GO:0008083,molecular_function,growth factor activity;GO:0010469,biological_process,regulation of signaling receptor activity;GO:0005576,cellular_component,extracellular region	-
Gpr39	0.180441	0.124217	0.529649	0.652961	-1.98699	0.241856	19.4195	0.0058054	0.673875	A0A0B4J1E4,G-protein-coupled receptor 39	NP_081953.2,G-protein coupled receptor 39	PF00001,7 transmembrane receptor (rhodopsin family)	IPR017452,GPCR, rhodopsin-like, 7TM;IPR000276,G protein-coupled receptor, rhodopsin-like	ENOG410XRW9,-;KOG3656,FOG: 7 transmembrane receptor	GO:0007186,biological_process,G-protein coupled receptor signaling pathway;GO:0004871,molecular_function,signal transducer activity;GO:0007165,biological_process,signal transduction;GO:0016020,cellular_component,membrane;GO:0004930,molecular_function,G-protein coupled receptor activity;GO:0016021,cellular_component,integral component of membrane	-
Lypd1	0.0669925	0.0532133	0.200425	0.269361	-2.00264	0.134033	20.1226	0.00536884	0.673875	A9CMA2,Ly6/Plaur domain containing 1	-	-	-	ENOG410XU3J,-;ENOG410IWWH,-	-	-
Pik3c2b	0.0785292	0.0988287	0.180083	0.21313	-1.20722	0.452172	9.65871	0.0238555	0.673875	E9QAN8,Phosphatidylinositol-4-phosphate 3-kinase catalytic subunit type 2 beta	XP_006529595.1,-;NP_001092746.2,phosphatidylinositol 4-phosphate 3-kinase C2 domain-containing subunit beta;XP_006529594.1,-	PF00792,Phosphoinositide 3-kinase C2;PF00787,PX domain;PF00454,Phosphatidylinositol 3- and 4-kinase;PF00613,Phosphoinositide 3-kinase family, accessory domain (PIK domain);PF00168,C2 domain;PF00794,PI3-kinase family, ras-binding domain	IPR018936,Phosphatidylinositol 3/4-kinase, conserved site;IPR000341,Phosphatidylinositol 3-kinase Ras-binding (PI3K RBD) domain;IPR036871,PX domain superfamily;IPR000403,Phosphatidylinositol 3-/4-kinase, catalytic domain;IPR015433,Phosphatidylinositol kinase;IPR036940,Phosphatidylinositol 3-/4-kinase, catalytic domain superfamily;IPR016024,Armadillo-type fold;IPR011009,Protein kinase-like domain …	KOG0905,Phosphoinositide 3-kinase;COG5032,Phosphatidylinositol kinase and protein kinases of the PI-3 kinase family	GO:0016236,biological_process,macroautophagy;GO:0035005,molecular_function,1-phosphatidylinositol-4-phosphate 3-kinase activity;GO:0036092,biological_process,phosphatidylinositol-3-phosphate biosynthetic process;GO:0009267,biological_process,cellular response to starvation;GO:0005886,cellular_component,plasma membrane;GO:0016310,biological_process,phosphorylation;GO:0046854,biological_process,pho…	K00923,ko04070,Phosphatidylinositol signaling system;K00923,ko00562,Inositol phosphate metabolism
Prelp	0.220723	0.336701	1.23687	0.65552	-1.82044	1.18565	15.1772	0.00988248	0.673875	Q543S0,Proline arginine-rich end leucine-rich repeat	NP_473418.3,prolargin precursor;XP_006529147.1,-;XP_006529148.1,-	PF13855,Leucine rich repeat;PF00560,Leucine Rich Repeat	IPR001611,Leucine-rich repeat;IPR000372,Leucine-rich repeat N-terminal domain;IPR003591,Leucine-rich repeat, typical subtype;IPR027216,Prolargin;IPR032675,Leucine-rich repeat domain superfamily	KOG0619,FOG: Leucine rich repeat;COG4886,Leucine-rich repeat (LRR) protein	GO:0005578,,;GO:0031012,cellular_component,extracellular matrix;GO:0005201,molecular_function,extracellular matrix structural constituent;GO:0007569,biological_process,cell aging;GO:0008201,molecular_function,heparin binding;GO:0005576,cellular_component,extracellular region;GO:0005615,cellular_component,extracellular space	-
Lgr6	0.177347	0.122998	0.600204	0.598659	-2.03182	1.40583	26.3253	0.00292891	0.616309	A0A1U7QGH1,leucine-rich repeat-containing G-protein coupled receptor 6	XP_005073445.1,leucine-rich repeat-containing G-protein coupled receptor 6	-	IPR001611,Leucine-rich repeat;IPR002131,Glycoprotein hormone receptor family;IPR003591,Leucine-rich repeat, typical subtype;IPR032675,Leucine-rich repeat domain superfamily;IPR000276,G protein-coupled receptor, rhodopsin-like	-	GO:0016500,molecular_function,protein-hormone receptor activity;GO:0004930,molecular_function,G-protein coupled receptor activity;GO:0016020,cellular_component,membrane;GO:0016021,cellular_component,integral component of membrane;GO:0007186,biological_process,G-protein coupled receptor signaling pathway	-
Npl	0.355216	0.750991	1.92353	1.31743	-1.62108	1.71185	12.2409	0.0152865	0.673875	A0A250YFH7,N-acetylneuraminate lyase	XP_020025121.1,-;XP_020025117.1,N-acetylneuraminate lyase isoform X1	-	IPR002220,DapA-like;IPR005264,N-acetylneuraminate lyase;IPR013785,Aldolase-type TIM barrel	-	GO:0005975,biological_process,carbohydrate metabolic process;GO:0005737,cellular_component,cytoplasm;GO:0003824,molecular_function,catalytic activity;GO:0008152,biological_process,metabolic process;GO:0008747,molecular_function,N-acetylneuraminate lyase activity;GO:0016829,molecular_function,lyase activity	K01639,ko00520,Amino sugar and nucleotide sugar metabolism
Rgs16	5.65972	2.97218	9.54107	7.69198	-1.02639	3.93654	6.79068	0.0445586	0.673875	Q542U0,MCG20130, isoform CRA_d	NP_035397.2,regulator of G-protein signaling 16	PF00615,Regulator of G protein signaling domain	IPR024066,RGS, subdomain 1/3;IPR016137,RGS domain;IPR036305,RGS domain superfamily	KOG3589,G protein signaling regulators;ENOG410YMJD,-	GO:0005737,cellular_component,cytoplasm;GO:0043547,biological_process,positive regulation of GTPase activity;GO:0007186,biological_process,G-protein coupled receptor signaling pathway;GO:0031224,cellular_component,intrinsic component of membrane;GO:0005096,molecular_function,GTPase activator activity	-
Fmo2	0.103459	0.15858	0.270467	0.302238	-1.19359	0.284221	8.41503	0.0306665	0.673875	G3V6F6,Flavin-containing monooxygenase	XP_017454157.1,-;NP_653338.2,dimethylaniline monooxygenase;XP_008767826.1,-	PF13738,Pyridine nucleotide-disulphide oxidoreductase;PF13434,L-lysine 6-monooxygenase (NADPH-requiring);PF00743,lavin-binding monooxygenase-like;PF07992,Pyridine nucleotide-disulphide oxidoreductase	IPR002254,Flavin monooxygenase (FMO) 2;IPR036188,FAD/NAD(P)-binding domain superfamily;IPR000960,Flavin monooxygenase FMO;IPR020946,Flavin monooxygenase-like	KOG1399,Flavin-containing monooxygenase;COG2072,Predicted flavoprotein involved in K+ transport	GO:0009404,biological_process,toxin metabolic process;GO:0006739,biological_process,NADP metabolic process;GO:0017144,biological_process,drug metabolic process;GO:0050661,molecular_function,NADP binding;GO:0004499,molecular_function,N,N-dimethylaniline monooxygenase activity;GO:0004497,molecular_function,monooxygenase activity;GO:0016491,molecular_function,oxidoreductase activity;GO:0050660,molec…	K00485,ko00982,Drug metabolism - cytochrome P450
Rgs4	0.538529	0.604447	1.45188	1.03558	-1.17187	1.52101	10.8683	0.0190864	0.673875	Q5D078,Regulator of G-protein signaling 4	NP_033088.2,regulator of G-protein signaling 4	PF00615,Regulator of G protein signaling domain	IPR024066,RGS, subdomain 1/3;IPR036305,RGS domain superfamily;IPR034953,Regulator of G-protein signalling 4, RGS domain;IPR034952,Regulator of G-protein signalling 4;IPR016137,RGS domain	KOG3589,G protein signaling regulators;ENOG410YMJD,-	GO:0007186,biological_process,G-protein coupled receptor signaling pathway;GO:0016020,cellular_component,membrane;GO:0005737,cellular_component,cytoplasm;GO:0005096,molecular_function,GTPase activator activity;GO:0045744,biological_process,negative regulation of G-protein coupled receptor protein signaling pathway;GO:0043547,biological_process,positive regulation of GTPase activity;GO:0005886,cel…	-
Mpz	0.0515425	0.0221764	0.970793	0.811691	-4.55047	0.0707052	63.2537	0.000354342	0.322517	E9QK82,Myelin protein P0	NP_001302428.1,-;NP_032649.2,myelin protein P0 isoform MPZ precursor	PF10570,Myelin-PO cytoplasmic C-term p65 binding region;PF07686,Immunoglobulin V-set domain	IPR019738,Myelin P0 protein, conserved site;IPR007110,Immunoglobulin-like domain;IPR000920,Myelin P0 protein-related;IPR029869,Myelin protein P0;IPR036179,Immunoglobulin-like domain superfamily;IPR013783,Immunoglobulin-like fold;IPR019566,Myelin-PO, C-terminal;IPR003599,Immunoglobulin subtype;IPR013106,Immunoglobulin V-set domain	ENOG410IJG4,-;ENOG4111R0Y,-	GO:0043209,cellular_component,myelin sheath;GO:0043066,biological_process,negative regulation of apoptotic process;GO:0098742,biological_process,cell-cell adhesion via plasma-membrane adhesion molecules;GO:0098743,biological_process,cell aggregation;GO:0042552,biological_process,myelination;GO:0005764,cellular_component,lysosome;GO:0016323,cellular_component,basolateral plasma membrane;GO:0005886…	K06770,ko04514,Cell adhesion molecules (CAMs)
Atp1a2	0.0876056	0.0997749	0.559676	0.647503	-2.74105	1.34431	54.5138	0.000499598	0.322517	Q3UHK5,Sodium/potassium-transporting ATPase subunit alpha	NP_848492.1,-	PF13246,Cation transport ATPase (P-type);PF00690,Cation transporter/ATPase, N-terminus;PF00122,1-E2 ATPase;PF00702,haloacid dehalogenase-like hydrolase;PF00689,Cation transporting ATPase, C-terminus	IPR004014,Cation-transporting P-type ATPase, N-terminal;IPR023214,HAD superfamily;IPR036412,HAD-like superfamily;IPR023299,P-type ATPase, cytoplasmic domain N;IPR018303,P-type ATPase, phosphorylation site;IPR023298,P-type ATPase, transmembrane domain superfamily;IPR006068,Cation-transporting P-type ATPase, C-terminal;IPR008250,P-type ATPase, A domain superfamily;IPR001757,P-type ATPase;IPR005775,…	COG0474,Cation transport ATPase;KOG0203,Na+/K+ ATPase, alpha subunit	GO:0046034,biological_process,ATP metabolic process;GO:0030007,biological_process,cellular potassium ion homeostasis;GO:0016020,cellular_component,membrane;GO:0014704,cellular_component,intercalated disc;GO:0071260,biological_process,cellular response to mechanical stimulus;GO:0005890,cellular_component,sodium:potassium-exchanging ATPase complex;GO:0016887,molecular_function,ATPase activity;GO:19…	K01539,ko04971,Gastric acid secretion;K01539,ko04960,Aldosterone-regulated sodium reabsorption;K01539,ko04918,Thyroid hormone synthesis;K01539,ko04964,Proximal tubule bicarbonate reclamation;K01539,ko04260,Cardiac muscle contraction;K01539,ko04976,Bile secretion;K01539,ko04970,Salivary secretion;K01539,ko04261,Adrenergic signaling in cardiomyocytes;K01539,ko04978,Mineral absorption;K01539,ko04024…
Fcer1a	0.109024	0.328357	1.06673	1.24202	-2.49329	-0.439506	17.3667	0.00743642	0.673875	A0A0A6YXC5,High affinity immunoglobulin epsilon receptor subunit alpha	-	PF13895,Immunoglobulin domain	IPR036179,Immunoglobulin-like domain superfamily;IPR013783,Immunoglobulin-like fold;IPR007110,Immunoglobulin-like domain	ENOG410ZPGM,-;ENOG410IJME,-	GO:0043306,biological_process,positive regulation of mast cell degranulation;GO:0050850,biological_process,positive regulation of calcium-mediated signaling;GO:0007257,biological_process,activation of JUN kinase activity;GO:0019370,biological_process,leukotriene biosynthetic process;GO:0000187,biological_process,activation of MAPK activity;GO:0009897,cellular_component,external side of plasma mem…	-
Cadm3	0.0125099	0.0581305	0.227666	0.168503	-2.59354	-0.149696	13.3886	0.01278	0.673875	K4DI58,Cell adhesion molecule 3	XP_006497123.2,cell adhesion molecule 3 isoform X1	PF13927,Immunoglobulin domain;PF08205,CD80-like C2-set immunoglobulin domain;PF07679,Immunoglobulin I-set domain	IPR007110,Immunoglobulin-like domain;IPR013162,CD80-like, immunoglobulin C2-set;IPR036179,Immunoglobulin-like domain superfamily;IPR003585,Neurexin/syndecan/glycophorin C;IPR003599,Immunoglobulin subtype;IPR003598,Immunoglobulin subtype 2;IPR013098,Immunoglobulin I-set;IPR013783,Immunoglobulin-like fold	-	GO:0016021,cellular_component,integral component of membrane;GO:0016020,cellular_component,membrane	-
Grem2	0.067792	0.350014	0.952308	0.593826	-1.98486	0.91945	6.8304	0.0441324	0.673875	G3H6M6,Gremlin	XP_007620981.1,-;XP_003499895.1,-	PF03045,AN domain	IPR004133,DAN;IPR006207,Cystine knot, C-terminal;IPR017159,Gremlin-1/2;IPR029034,Cystine-knot cytokine	-	GO:0048263,biological_process,determination of dorsal identity;GO:0036122,molecular_function,BMP binding;GO:0019221,biological_process,cytokine-mediated signaling pathway;GO:0038098,biological_process,sequestering of BMP from receptor via BMP binding;GO:0005125,molecular_function,cytokine activity;GO:0060300,biological_process,regulation of cytokine activity;GO:0030514,biological_process,negative…	-
1700056E22Rik	0.513237	0.552056	1.16126	1.0318	-1.09165	0.117595	8.08691	0.0328858	0.673875	F7CNM6,RIKEN cDNA 1700056E22 gene	NP_082792.1,uncharacterized protein LOC73363	-	-	-	-	-
Mark1	0.149871	0.214942	0.641543	0.384991	-1.54969	0.650601	12.3539	0.0150112	0.673875	Q14DQ3,Non-specific serine/threonine protein kinase	NP_663490.2,serine/threonine-protein kinase MARK1	PF02149,Kinase associated domain 1;PF00627,UBA/TS-N domain;PF00069,Protein kinase domain	IPR033627,Serine/threonine-protein kinase MARK1;IPR028375,KA1 domain/Ssp2, C-terminal;IPR033624,Serine/threonine-protein kinase MARK/par1;IPR015940,Ubiquitin-associated domain;IPR001772,Kinase associated domain 1 (KA1);IPR011009,Protein kinase-like domain superfamily;IPR017441,Protein kinase, ATP binding site;IPR008271,Serine/threonine-protein kinase, active site;IPR000719,Protein kinase domain	KOG0586,Serine/threonine protein kinase;ENOG410XNQ0,-	GO:0030010,biological_process,establishment of cell polarity;GO:0016301,molecular_function,kinase activity;GO:0000226,biological_process,microtubule cytoskeleton organization;GO:0016740,molecular_function,transferase activity;GO:0005524,molecular_function,ATP binding;GO:0004674,molecular_function,protein serine/threonine kinase activity;GO:0006468,biological_process,protein phosphorylation;GO:000…	-
Kcnk2	1.11895	1.87996	3.03408	2.90225	-1.05164	3.47445	11.7433	0.0165856	0.673875	A0A0N8ET34,Potassium channel subfamily K member 2 isoform a	-	PF07885,Ion channel	IPR003976,Two pore domain potassium channel, TREK;IPR013099,Potassium channel domain;IPR003280,Two pore domain potassium channel	-	GO:0071805,biological_process,potassium ion transmembrane transport;GO:0006811,biological_process,ion transport;GO:0005267,molecular_function,potassium channel activity;GO:0016021,cellular_component,integral component of membrane;GO:0016020,cellular_component,membrane	-
Mrc1	12.1114	14.9863	29.8566	23.7277	-1.03791	7.01116	23.6086	0.00375633	0.629236	Q2HZ94,Macrophage mannose receptor 1	NP_032651.2,macrophage mannose receptor 1 precursor	PF00652,Ricin-type beta-trefoil lectin domain;PF00040,ibronectin type II domain;PF00059,Lectin C-type domain	IPR016187,C-type lectin fold;IPR000562,Fibronectin type II domain;IPR018378,C-type lectin, conserved site;IPR016186,C-type lectin-like/link domain superfamily;IPR013806,Kringle-like fold;IPR035992,Ricin B-like lectins;IPR000772,Ricin B, lectin domain;IPR001304,C-type lectin-like;IPR036943,Fibronectin type II domain superfamily	ENOG410IS47,-;ENOG410XRS3,-	GO:0006898,biological_process,receptor-mediated endocytosis;GO:0005537,molecular_function,mannose binding;GO:0009986,cellular_component,cell surface;GO:0004888,molecular_function,transmembrane signaling receptor activity;GO:0004872,-,-;GO:0071353,biological_process,cellular response to interleukin-4;GO:0007165,biological_process,signal transduction;GO:0071346,biological_process,cellular response …	K06560,ko05152,Tuberculosis;K06560,ko04145,Phagosome
Grb14	0.106005	0.182436	0.266704	0.339961	-1.14377	0.727422	7.05685	0.0418073	0.673875	A2ASX2,Growth factor receptor bound protein 14	NP_057928.1,growth factor receptor-bound protein 14	PF00788,Ras association (RalGDS/AF-6) domain;PF08947,BPS (Between PH and SH2);PF00017,SH2 domain;PF00169,PH domain	IPR036860,SH2 domain superfamily;IPR000159,Ras-associating (RA) domain;IPR001849,Pleckstrin homology domain;IPR000980,SH2 domain;IPR015042,BPS (Between PH and SH2) domain;IPR035034,Grb14, SH2 domain;IPR029071,Ubiquitin-like domain superfamily;IPR011993,PH-like domain superfamily;IPR035035,Growth factor receptor-bound protein 14	ENOG410KD2U,-;ENOG410ZN6J,-	GO:0005737,cellular_component,cytoplasm;GO:0042803,molecular_function,protein homodimerization activity;GO:0005070,molecular_function,SH3/SH2 adaptor activity;GO:0043231,cellular_component,intracellular membrane-bounded organelle;GO:0005886,cellular_component,plasma membrane;GO:0009967,biological_process,positive regulation of signal transduction;GO:0046627,biological_process,negative regulation …	-
Creb3l1	0.452837	0.917224	3.58375	1.82775	-2.0466	2.16395	16.269	0.00854358	0.673875	A0A0R4J082,Cyclic AMP-responsive element-binding protein 3-like protein 1	NP_036087.2,cyclic AMP-responsive element-binding protein 3-like protein 1	PF00170,bZIP transcription factor	IPR001630,cAMP response element binding (CREB) protein;IPR029805,cAMP-responsive element-binding protein 3-like protein 1;IPR004827,Basic-leucine zipper domain	-	GO:0046332,molecular_function,SMAD binding;GO:0003677,molecular_function,DNA binding;GO:0032967,biological_process,positive regulation of collagen biosynthetic process;GO:0003700,molecular_function,DNA binding transcription factor activity;GO:0035497,molecular_function,cAMP response element binding;GO:0045944,biological_process,positive regulation of transcription by RNA polymerase II;GO:0006355,…	K09048,ko04915,Estrogen signaling pathway;K09048,ko04668,TNF signaling pathway;K09048,ko05031,Amphetamine addiction;K09048,ko04728,Dopaminergic synapse;K09048,ko05030,Cocaine addiction;K09048,ko04931,Insulin resistance;K09048,ko04922,Glucagon signaling pathway;K09048,ko04911,Insulin secretion;K09048,ko05215,Prostate cancer;K09048,ko05161,Hepatitis B;K09048,ko04916,Melanogenesis;K09048,ko05203,Vir…
Chst1	1.21121	2.29705	3.67444	4.08101	-1.21677	2.92998	10.8392	0.0193648	0.673875	Q3UY35,Sulfotransferase	NP_076339.1,carbohydrate sulfotransferase 1 precursor;XP_006500452.1,-;XP_006500451.1,-	PF00685,Sulfotransferase domain	IPR000863,Sulfotransferase domain;IPR016469,Carbohydrate sulfotransferase;IPR027417,P-loop containing nucleoside triphosphate hydrolase	ENOG410IHC0,-;ENOG4110V0B,-	GO:0008146,molecular_function,sulfotransferase activity;GO:0005975,biological_process,carbohydrate metabolic process;GO:0045130,molecular_function,keratan sulfotransferase activity;GO:0042339,biological_process,keratan sulfate metabolic process;GO:0006790,biological_process,sulfur compound metabolic process;GO:0016740,molecular_function,transferase activity;GO:0006012,biological_process,galactose…	K01022,ko00533,Glycosaminoglycan biosynthesis - keratan sulfate
Cd59a	0.400538	0.827201	2.06482	1.26824	-1.51039	1.08174	9.47672	0.024916	0.673875	A2BI31,CD59a antigen	XP_006498714.1,-;NP_001104530.1,-;XP_006498713.1,-;NP_031678.1,CD59A glycoprotein precursor	-	IPR016054,Ly-6 antigen/uPA receptor-like;IPR027101,CD59 glycoprotein	ENOG410J39P,-;ENOG410ZEQP,-	GO:0016525,biological_process,negative regulation of angiogenesis;GO:0090272,biological_process,negative regulation of fibroblast growth factor production;GO:0001971,biological_process,negative regulation of activation of membrane attack complex;GO:0009897,cellular_component,external side of plasma membrane;GO:0030948,biological_process,negative regulation of vascular endothelial growth factor re…	K04008,ko04640,Hematopoietic cell lineage;K04008,ko04610,Complement and coagulation cascades
Cpxm1	0.201327	1.61694	8.28979	2.56338	-2.66743	2.95608	6.82307	0.0442106	0.673875	A0A1U7Q4M2,probable carboxypeptidase X1 isoform X1	XP_005068677.1,probable carboxypeptidase X1	-	IPR000834,Peptidase M14, carboxypeptidase A;IPR000421,Coagulation factor 5/8 C-terminal domain;IPR034243,AEBP1/CPX, carboxypeptidase domain;IPR008979,Galactose-binding-like domain superfamily;IPR008969,Carboxypeptidase-like, regulatory domain superfamily	-	GO:0006508,biological_process,proteolysis;GO:0004180,molecular_function,carboxypeptidase activity;GO:0004181,molecular_function,metallocarboxypeptidase activity;GO:0008270,molecular_function,zinc ion binding	-
Foxs1	0.497969	0.607052	1.11657	1.02892	-1.01268	0.153217	6.96014	0.0425171	0.673875	Q4VA05,Forkhead box S1	NP_034356.1,forkhead box protein S1	PF00250,orkhead domain	IPR001766,Fork head domain;IPR018122,Fork head domain conserved site1;IPR036388,Winged helix-like DNA-binding domain superfamily;IPR033067,Forkhead box protein S1;IPR030456,Fork head domain conserved site 2;IPR036390,Winged helix DNA-binding domain superfamily	KOG2294,Transcription factor of the Forkhead/HNF3 family;COG5025,Transcription factor of the Forkhead/HNF3 family	GO:0003677,molecular_function,DNA binding;GO:0001078,molecular_function,transcriptional repressor activity, RNA polymerase II proximal promoter sequence-specific DNA binding;GO:0043565,molecular_function,sequence-specific DNA binding;GO:0040018,biological_process,positive regulation of multicellular organism growth;GO:0003700,molecular_function,DNA binding transcription factor activity;GO:0045892…	-
Snhg11	0.0297948	0.043952	0.312344	0.218203	-2.90321	0.437496	41.5531	0.000985433	0.390604	Q4G0K9,Small nucleolar RNA host gene 11	NP_783623.2,small nucleolar RNA host gene 11 (non-protein coding)	-	-	-	GO:0005575,cellular_component,cellular_component;GO:0003674,molecular_function,molecular_function;GO:0008150,biological_process,biological_process	-
Mmp9	1.22467	1.19053	6.0502	2.70414	-1.89663	3.31947	19.5117	0.00577958	0.673875	Q3TTU7,Uncharacterized protein	-	PF00413,Matrixin;PF04886,PT repeat;PF01471,Putative peptidoglycan binding domain;PF00040,ibronectin type II domain;PF00045,Hemopexin	IPR001818,Peptidase M10, metallopeptidase;IPR018486,Hemopexin, conserved site;IPR036375,Hemopexin-like domain superfamily;IPR036365,PGBD-like superfamily;IPR021190,Peptidase M10A;IPR000562,Fibronectin type II domain;IPR028688,Matrix metalloproteinase-9;IPR036366,PGBD superfamily;IPR024079,Metallopeptidase, catalytic domain superfamily;IPR013806,Kringle-like fold;IPR006026,Peptidase, metallopeptid…	KOG1565,Gelatinase A and related matrix metalloproteases;ENOG410XQ5D,-	GO:0006508,biological_process,proteolysis;GO:0016787,molecular_function,hydrolase activity;GO:0001503,biological_process,ossification;GO:0008237,molecular_function,metallopeptidase activity;GO:0031012,cellular_component,extracellular matrix;GO:0046872,molecular_function,metal ion binding;GO:0050900,biological_process,leukocyte migration;GO:0004222,molecular_function,metalloendopeptidase activity;…	-
Atp9a	0.15324	0.134501	0.443056	0.422056	-1.63061	0.82279	19.1032	0.00596423	0.673875	A2AQC3,Phospholipid-transporting ATPase	-	PF16209,Phospholipid-translocating ATPase N-terminal;PF00122,1-E2 ATPase;PF00702,haloacid dehalogenase-like hydrolase;PF16212,Phospholipid-translocating P-type ATPase C-terminal	IPR032630,P-type ATPase, C-terminal;IPR023214,HAD superfamily;IPR036412,HAD-like superfamily;IPR023299,P-type ATPase, cytoplasmic domain N;IPR018303,P-type ATPase, phosphorylation site;IPR006539,P-type ATPase, subfamily IV;IPR023298,P-type ATPase, transmembrane domain superfamily;IPR032631,P-type ATPase, N-terminal;IPR030356,Probable phospholipid-transporting ATPase IIA;IPR008250,P-type ATPase, A…	KOG0210,P-type ATPase;ENOG410XPYK,-	GO:0016787,molecular_function,hydrolase activity;GO:0045332,biological_process,phospholipid translocation;GO:0005768,cellular_component,endosome;GO:0005802,cellular_component,trans-Golgi network;GO:0000287,molecular_function,magnesium ion binding;GO:0016020,cellular_component,membrane;GO:0015914,biological_process,phospholipid transport;GO:0004012,molecular_function,phospholipid-translocating ATP…	-
Tshz2	0.125852	0.270743	0.598586	0.449797	-1.47463	1.51829	10.3087	0.0213009	0.673875	M0R6R4,Teashirt zinc finger homeobox 2	-	-	IPR013087,Zinc finger C2H2-type;IPR027008,Teashirt family;IPR001356,Homeobox domain;IPR036236,Zinc finger C2H2 superfamily;IPR027010,Teashirt homologue 2	ENOG4110HP7,-;ENOG410IJ7P,-	GO:0003677,molecular_function,DNA binding;GO:0001078,molecular_function,transcriptional repressor activity, RNA polymerase II proximal promoter sequence-specific DNA binding;GO:0003676,molecular_function,nucleic acid binding;GO:0005634,cellular_component,nucleus;GO:0000122,biological_process,negative regulation of transcription by RNA polymerase II;GO:0006357,biological_process,regulation of tran…	-
Pck1	0	0.0136525	1.21859	0.808029	-7.28646	0.875047	70.3103	0.00027138	0.306158	Q8CI37,Phosphoenolpyruvate carboxykinase 1, cytosolic	-	PF00821,Phosphoenolpyruvate carboxykinase C-terminal P-loop domain;PF17297,Phosphoenolpyruvate carboxykinase N-terminal domain	IPR008210,Phosphoenolpyruvate carboxykinase, N-terminal;IPR013035,Phosphoenolpyruvate carboxykinase, C-terminal;IPR018091,Phosphoenolpyruvate carboxykinase, GTP-utilising, conserved site;IPR035078,Phosphoenolpyruvate carboxykinase, GTP-utilising, N-terminal;IPR008209,Phosphoenolpyruvate carboxykinase, GTP-utilising;IPR035077,Phosphoenolpyruvate carboxykinase, GTP-utilising, C-terminal	COG1274,Phosphoenolpyruvate carboxykinase (GTP);KOG3749,Phosphoenolpyruvate carboxykinase	GO:0016301,molecular_function,kinase activity;GO:0006094,biological_process,gluconeogenesis;GO:0017076,molecular_function,purine nucleotide binding;GO:0005525,molecular_function,GTP binding;GO:0004613,molecular_function,phosphoenolpyruvate carboxykinase (GTP) activity;GO:0004611,molecular_function,phosphoenolpyruvate carboxykinase activity;GO:0016310,biological_process,phosphorylation	-
Fabp4	6.63324	4.68248	33.7888	45.9509	-2.86276	6.70145	75.9309	0.000223289	0.306158	Q542H7,Fabp4 protein	NP_077717.1,fatty acid-binding protein, adipocyte	PF00061,Lipocalin / cytosolic fatty-acid binding protein family	IPR031259,Intracellular lipid binding protein;IPR033073,Fatty acid-binding protein 4;IPR000463,Cytosolic fatty-acid binding;IPR000566,Lipocalin/cytosolic fatty-acid binding domain;IPR012674,Calycin	ENOG4111US8,-;KOG4015,Fatty acid-binding protein FABP	GO:0006469,biological_process,negative regulation of protein kinase activity;GO:0001816,biological_process,cytokine production;GO:0050729,biological_process,positive regulation of inflammatory response;GO:0050727,biological_process,regulation of inflammatory response;GO:0050872,biological_process,white fat cell differentiation;GO:0071285,biological_process,cellular response to lithium ion;GO:0005…	K08753,ko03320,PPAR signaling pathway;K08753,ko04923,Regulation of lipolysis in adipocytes
Car3	0.16457	0.343142	8.39785	10.7208	-5.31685	3.84706	148.432	3.96e-05	0.306158	A0A1S3EVV4,carbonic anhydrase 3	XP_012868050.1,carbonic anhydrase 3	-	IPR023561,Carbonic anhydrase, alpha-class;IPR036398,Alpha carbonic anhydrase superfamily;IPR018441,Carbonic anhydrase, CA3;IPR018338,Carbonic anhydrase, alpha-class, conserved site;IPR001148,Alpha carbonic anhydrase	-	GO:0005737,cellular_component,cytoplasm;GO:0006730,biological_process,one-carbon metabolic process;GO:0008270,molecular_function,zinc ion binding;GO:0046872,molecular_function,metal ion binding;GO:0004089,molecular_function,carbonate dehydratase activity	-
Cpa3	1.08782	2.56137	5.92124	3.96533	-1.51009	2.37545	9.96577	0.0226973	0.673875	Q542E3,Carboxypeptidase A3, mast cell	NP_031779.1,mast cell carboxypeptidase A preproprotein	PF00246,Zinc carboxypeptidase;PF02244,Carboxypeptidase activation peptide	IPR000834,Peptidase M14, carboxypeptidase A;IPR036990,Metallocarboxypeptidase-like, propeptide;IPR003146,Carboxypeptidase, activation peptide	KOG2650,Zinc carboxypeptidase;COG2866,Predicted carboxypeptidase	GO:0006508,biological_process,proteolysis;GO:0031012,cellular_component,extracellular matrix;GO:0004181,molecular_function,metallocarboxypeptidase activity;GO:0002002,biological_process,regulation of angiotensin levels in blood;GO:0004180,molecular_function,carboxypeptidase activity;GO:0005576,cellular_component,extracellular region;GO:0008233,molecular_function,peptidase activity;GO:0008270,mole…	K08780,ko04614,Renin-angiotensin system;K08780,ko04974,Protein digestion and absorption;K08780,ko04972,Pancreatic secretion
Mgarp	1.03525	0.430321	2.04086	1.6403	-1.34703	1.45361	6.37144	0.0494267	0.673875	D3Z134,Protein MGARP	-	PF14962,Mitochondria Localisation Sequence	IPR032773,Protein MGARP, N-terminal;IPR026093,Protein MGARP	ENOG410IWK1,-;ENOG410Y7BU,-	GO:0097211,biological_process,cellular response to gonadotropin-releasing hormone;GO:0016021,cellular_component,integral component of membrane;GO:0008090,biological_process,retrograde axonal transport;GO:0010822,biological_process,positive regulation of mitochondrion organization;GO:0071383,biological_process,cellular response to steroid hormone stimulus;GO:0031307,cellular_component,integral com…	-
Gpr149	3.47209	4.46527	7.48853	7.86444	-1.01154	4.65161	21.8471	0.0044333	0.64375	A0A1U7R283,probable G-protein coupled receptor 149	XP_005077985.1,probable G-protein coupled receptor 149 isoform X1	-	IPR017452,GPCR, rhodopsin-like, 7TM	-	GO:0016021,cellular_component,integral component of membrane;GO:0016020,cellular_component,membrane	-
Ptx3	0.0676151	0.0523651	4.20261	2.25647	-5.75619	2.17878	118.969	7.04e-05	0.306158	D3ZT94,Pentraxin 3	NP_001103006.1,pentraxin-related protein PTX3 precursor	PF00354,Pentaxin family	IPR001759,Pentraxin-related;IPR030476,Pentaxin, conserved site;IPR013320,Concanavalin A-like lectin/glucanase domain superfamily;IPR006558,LamG-like jellyroll fold	ENOG410IHCT,-;ENOG410XRG6,-	GO:0044869,biological_process,negative regulation by host of viral exo-alpha-sialidase activity;GO:0046790,molecular_function,virion binding;GO:1903019,biological_process,negative regulation of glycoprotein metabolic process;GO:0001878,biological_process,response to yeast;GO:0045087,biological_process,innate immune response;GO:0050766,biological_process,positive regulation of phagocytosis;GO:0001…	-
Sfrp2	0.134765	0.717545	10.2294	1.38852	-3.85082	2.76103	10.5861	0.0202568	0.673875	Q3UI35,Secreted frizzled-related protein 2	NP_033170.1,secreted frizzled-related protein 2 precursor	PF01392,z domain;PF01759,UNC-6/NTR/C345C module	IPR008993,Tissue inhibitor of metalloproteinases-like, OB-fold;IPR015526,Frizzled/secreted frizzled-related protein;IPR026558,Secreted frizzled-related protein 2;IPR036790,Frizzled cysteine-rich domain superfamily;IPR001134,Netrin domain;IPR018933,Netrin module, non-TIMP type;IPR020067,Frizzled domain	KOG3577,Smoothened and related G-protein-coupled receptors;ENOG410XRC8,-	GO:0010469,biological_process,regulation of signaling receptor activity;GO:0050732,biological_process,negative regulation of peptidyl-tyrosine phosphorylation;GO:0035413,-,-;GO:0071425,biological_process,hematopoietic stem cell proliferation;GO:0061056,biological_process,sclerotome development;GO:0016055,biological_process,Wnt signaling pathway;GO:0030199,biological_process,collagen fibril organi…	K02176,ko04310,Wnt signaling pathway
Npr1	0.246442	0.352356	0.692777	0.499254	-1.05209	1.13105	7.42881	0.0382044	0.673875	Q2TAY4,Guanylate cyclase	NP_032753.5,atrial natriuretic peptide receptor 1 precursor	PF00211,Adenylate and Guanylate cyclase catalytic domain;PF01094,Receptor family ligand binding region;PF07714,Protein tyrosine kinase	IPR001054,Adenylyl cyclase class-3/4/guanylyl cyclase;IPR001245,Serine-threonine/tyrosine-protein kinase, catalytic domain;IPR028082,Periplasmic binding protein-like I;IPR029787,Nucleotide cyclase;IPR011009,Protein kinase-like domain superfamily;IPR001828,Receptor, ligand binding region;IPR001170,Adenylyl cyclase class-4/guanylyl cyclase;IPR018297,Adenylyl cyclase class-4/guanylyl cyclase, conser…	KOG1023,Natriuretic peptide receptor, guanylate cyclase;COG2114,Adenylate cyclase, family 3 (some proteins contain HAMP domain)	GO:0019901,molecular_function,protein kinase binding;GO:0042562,molecular_function,hormone binding;GO:0005525,molecular_function,GTP binding;GO:0048662,biological_process,negative regulation of smooth muscle cell proliferation;GO:0005886,cellular_component,plasma membrane;GO:0004672,molecular_function,protein kinase activity;GO:0030828,biological_process,positive regulation of cGMP biosynthetic p…	K12323,ko04022,cGMP-PKG signaling pathway;K12323,ko04925,Aldosterone synthesis and secretion;K12323,ko04921,Oxytocin signaling pathway;K12323,ko00230,Purine metabolism;K12323,ko04270,Vascular smooth muscle contraction;K12323,ko04923,Regulation of lipolysis in adipocytes;K12323,ko04924,Renin secretion;K12323,ko04024,cAMP signaling pathway
S100a3	0.15379	0.248133	0.385586	0.541058	-1.27503	0.950996	8.84765	0.0282344	0.673875	A0A0G2K8A2,Protein S100-A3	XP_008759344.1,protein S100-A3 isoform X2	PF01023,S-100/ICaBP type calcium binding domain	IPR011992,EF-hand domain pair;IPR034325,S-100;IPR013787,S100/CaBP-9k-type, calcium binding, subdomain;IPR028488,Protein S100-A3;IPR001751,S100/Calbindin-D9k, conserved site	-	GO:0005730,cellular_component,nucleolus;GO:0046914,molecular_function,transition metal ion binding;GO:0046872,molecular_function,metal ion binding;GO:0005509,molecular_function,calcium ion binding;GO:0005829,cellular_component,cytosol;GO:0008270,molecular_function,zinc ion binding	-
Selenbp1	0.359017	0.586982	1.55731	1.04255	-1.521	1.04967	12.7231	0.0141577	0.673875	A0A0R4J135,Selenium-binding protein 2	NP_062287.1,selenium-binding protein 2	PF05694,56kDa selenium binding protein (SBP56)	IPR008826,Selenium-binding protein	-	GO:0008430,molecular_function,selenium binding	-
Ctsk	2.21882	3.60706	12.7001	4.88263	-1.6472	3.15446	10.2541	0.0215152	0.673875	Q545T0,Cathepsin K	NP_031828.2,cathepsin K preproprotein;XP_006501037.1,-	PF08246,Cathepsin propeptide inhibitor domain (I29);PF00112,Papain family cysteine protease	IPR000169,Cysteine peptidase, cysteine active site;IPR000668,Peptidase C1A, papain C-terminal;IPR025660,Cysteine peptidase, histidine active site;IPR013201,Cathepsin propeptide inhibitor domain (I29);IPR013128,Peptidase C1A;IPR015644,Peptidase C1A, cathepsin K	COG4870,Cysteine protease;KOG1543,Cysteine proteinase Cathepsin L	GO:0006508,biological_process,proteolysis;GO:0016787,molecular_function,hydrolase activity;GO:0005737,cellular_component,cytoplasm;GO:1903146,biological_process,regulation of autophagy of mitochondrion;GO:0005615,cellular_component,extracellular space;GO:0005518,molecular_function,collagen binding;GO:0005764,cellular_component,lysosome;GO:0043394,molecular_function,proteoglycan binding;GO:0043231…	K01371,ko04380,Osteoclast differentiation;K01371,ko04620,Toll-like receptor signaling pathway;K01371,ko04142,Lysosome;K01371,ko05323,Rheumatoid arthritis;K01371,ko04210,Apoptosis
Tspan2	0.106785	0.16737	0.235084	0.42169	-1.32998	0.207297	7.01006	0.0422735	0.673875	A0A061IQ67,Tetraspanin	-	PF00335,Tetraspanin family	IPR018503,Tetraspanin, conserved site;IPR018499,Tetraspanin/Peripherin;IPR008952,Tetraspanin, EC2 domain superfamily;IPR000301,Tetraspanin	-	GO:0014005,biological_process,microglia development;GO:0043209,cellular_component,myelin sheath;GO:0014002,biological_process,astrocyte development;GO:0042552,biological_process,myelination;GO:0005886,cellular_component,plasma membrane;GO:0048709,biological_process,oligodendrocyte differentiation;GO:0016020,cellular_component,membrane;GO:0061564,biological_process,axon development;GO:0016021,cell…	-
S1pr1	3.98289	3.7347	7.88572	7.80367	-1.07271	4.16956	22.8624	0.00399825	0.629236	K7XUH1,Sphingosine 1-phosphate receptor 1	-	PF00001,7 transmembrane receptor (rhodopsin family)	IPR004061,Sphingosine 1-phosphate receptor;IPR000987,EDG-1 sphingosine 1-phosphate receptor;IPR017452,GPCR, rhodopsin-like, 7TM;IPR000276,G protein-coupled receptor, rhodopsin-like	ENOG410XQD3,-;ENOG410IIA7,-	GO:0003376,biological_process,sphingosine-1-phosphate signaling pathway;GO:0007186,biological_process,G-protein coupled receptor signaling pathway;GO:0004871,molecular_function,signal transducer activity;GO:0007165,biological_process,signal transduction;GO:0016020,cellular_component,membrane;GO:0004930,molecular_function,G-protein coupled receptor activity;GO:0038036,molecular_function,sphingosin…	-
Arhgap29	1.83092	1.90922	3.56425	3.74703	-1.02041	4.61805	24.8091	0.00331981	0.616309	F1LPZ1,Rho GTPase-activating protein 29	XP_006233303.1,-;XP_006233302.1,-;XP_006233301.1,rho GTPase-activating protein 29 isoform X1	PF00130,Phorbol esters/diacylglycerol binding domain (C1 domain);PF00620,RhoGAP domain	IPR008936,Rho GTPase activation protein;IPR002219,Protein kinase C-like, phorbol ester/diacylglycerol-binding domain;IPR000198,Rho GTPase-activating protein domain;IPR027267,AH/BAR domain superfamily;IPR031160,F-BAR domain	KOG1453,Chimaerin and related Rho GTPase activating proteins;ENOG410YM3I,-	GO:0035556,biological_process,intracellular signal transduction;GO:0030165,molecular_function,PDZ domain binding;GO:0046872,molecular_function,metal ion binding;GO:0005737,cellular_component,cytoplasm;GO:0043547,biological_process,positive regulation of GTPase activity;GO:0005096,molecular_function,GTPase activator activity;GO:0007165,biological_process,signal transduction	-
Enpep	0.146431	0.0994781	0.449614	0.356358	-1.74107	0.377431	15.804	0.00903555	0.673875	Q52JJ6,Aminopeptidase	NP_031960.1,glutamyl aminopeptidase	PF01433,Peptidase family M1 domain;PF11838,RAP1-like C-terminal domain	IPR014782,Peptidase M1, membrane alanine aminopeptidase, N-terminal;IPR001930,Peptidase M1, alanine aminopeptidase/leukotriene A4 hydrolase;IPR034016,Aminopeptidase N-type;IPR024571,ERAP1-like C-terminal domain;IPR033508,Aminopeptidase A	KOG1046,Puromycin-sensitive aminopeptidase and related aminopeptidases;COG0308,Aminopeptidase N	GO:0006508,biological_process,proteolysis;GO:0016787,molecular_function,hydrolase activity;GO:0031410,cellular_component,cytoplasmic vesicle;GO:0016020,cellular_component,membrane;GO:0009897,cellular_component,external side of plasma membrane;GO:0008237,molecular_function,metallopeptidase activity;GO:0004177,molecular_function,aminopeptidase activity;GO:0032835,biological_process,glomerulus devel…	K11141,ko04614,Renin-angiotensin system
Col24a1	0.0666267	0.128999	0.492415	0.19135	-1.8693	0.792045	9.57835	0.024431	0.673875	Q7TSP8,Alpha 1 type XXIV collagen	-	-	IPR001791,Laminin G domain;IPR013320,Concanavalin A-like lectin/glucanase domain superfamily	ENOG410XNMM,-;KOG3544,Collagens (type IV and type XIII), and related proteins	GO:0005581,cellular_component,collagen trimer	-
Cyr61	20.3619	8.21976	55.8662	36.5744	-1.71305	5.94927	11.4636	0.017383	0.673875	Q3TX21,Cysteine rich protein 61	NP_034646.1,protein CYR61 precursor	PF00093,von Willebrand factor type C domain;PF00007,Cystine-knot domain;PF00219,Insulin-like growth factor binding protein	IPR012395,IGFBP-related, CNN;IPR000867,Insulin-like growth factor-binding protein, IGFBP;IPR000884,Thrombospondin type-1 (TSP1) repeat;IPR017891,Insulin-like growth factor binding protein, N-terminal, Cys-rich conserved site;IPR009030,Growth factor receptor cysteine-rich domain superfamily;IPR006207,Cystine knot, C-terminal;IPR001007,VWFC domain;IPR006208,Glycoprotein hormone subunit beta;IPR0363…	ENOG410IIY0,-;ENOG41119KZ,-	GO:0098609,biological_process,cell-cell adhesion;GO:0045669,biological_process,positive regulation of osteoblast differentiation;GO:0003281,biological_process,ventricular septum development;GO:0001649,biological_process,osteoblast differentiation;GO:0005520,molecular_function,insulin-like growth factor binding;GO:0005576,cellular_component,extracellular region;GO:0005615,cellular_component,extrac…	-
Ddah1	0.6192	0.822749	1.96788	1.64757	-1.38364	2.35315	19.1176	0.0059544	0.673875	I3MJG7,Dimethylarginine dimethylaminohydrolase 1	XP_005334122.1,N(G),N(G)-dimethylarginine dimethylaminohydrolase 1	PF02274,Amidinotransferase	IPR033199,Dimethylarginine dimethylaminohydrolase/arginine deiminase;IPR033197,N(G),N(G)-dimethylarginine dimethylaminohydrolase 1	ENOG410IFS6,-;COG1834,N-Dimethylarginine dimethylaminohydrolase	GO:1900038,biological_process,negative regulation of cellular response to hypoxia;GO:0008285,biological_process,negative regulation of cell proliferation;GO:0006527,biological_process,arginine catabolic process;GO:0043116,biological_process,negative regulation of vascular permeability;GO:0003073,biological_process,regulation of systemic arterial blood pressure;GO:0016403,molecular_function,dimeth…	-
Mcoln2	0.424679	0.42002	1.81318	0.709625	-1.61682	1.50131	9.53649	0.0246292	0.673875	Q3U652,Uncharacterized protein	-	PF08016,Polycystin cation channel	IPR013122,Polycystin cation channel, PKD1/PKD2	KOG3733,Mucolipidin and related proteins (TRML subfamily of transient receptor potential proteins);ENOG410Z1HH,-	GO:0016021,cellular_component,integral component of membrane;GO:0016020,cellular_component,membrane	-
Gem	1.92204	1.07913	4.81952	2.48649	-1.30722	2.46202	7.02587	0.0421151	0.673875	Q3TH76,GTP binding protein	NP_034406.2,GTP-binding protein GEM	PF00071,Ras family	IPR020849,Small GTPase superfamily, Ras type;IPR017358,Ras-related small G protein, RGK family;IPR001806,Small GTPase superfamily;IPR005225,Small GTP-binding protein domain;IPR027417,P-loop containing nucleoside triphosphate hydrolase	COG1100,GTPase SAR1 and related small G proteins;KOG0395,Ras-related GTPase	GO:0030496,cellular_component,midbody;GO:0019003,molecular_function,GDP binding;GO:0009898,cellular_component,cytoplasmic side of plasma membrane;GO:0005525,molecular_function,GTP binding;GO:0051233,cellular_component,spindle midzone;GO:0051276,biological_process,chromosome organization;GO:0000278,biological_process,mitotic cell cycle;GO:0051310,biological_process,metaphase plate congression;GO:0…	-
Npr2	0.170969	0.160495	0.433411	0.484323	-1.51554	0.600724	15.8575	0.00890237	0.673875	A0A1U7R3S0,Guanylate cyclase	XP_005078842.1,atrial natriuretic peptide receptor 2 isoform X1	-	IPR001054,Adenylyl cyclase class-3/4/guanylyl cyclase;IPR001245,Serine-threonine/tyrosine-protein kinase, catalytic domain;IPR028082,Periplasmic binding protein-like I;IPR029787,Nucleotide cyclase;IPR011009,Protein kinase-like domain superfamily;IPR001828,Receptor, ligand binding region;IPR001170,Adenylyl cyclase class-4/guanylyl cyclase;IPR018297,Adenylyl cyclase class-4/guanylyl cyclase, conser…	-	GO:0009190,biological_process,cyclic nucleotide biosynthetic process;GO:0006182,biological_process,cGMP biosynthetic process;GO:0005622,cellular_component,intracellular;GO:0035556,biological_process,intracellular signal transduction;GO:0005524,molecular_function,ATP binding;GO:0016849,molecular_function,phosphorus-oxygen lyase activity;GO:0004672,molecular_function,protein kinase activity;GO:0016…	-
Col15a1	0.682645	1.86181	4.64052	3.01464	-1.66336	4.02356	11.3361	0.0177644	0.673875	A2AJY2,Collagen alpha-1	-	PF13385,Concanavalin A-like lectin/glucanases superfamily;PF01391,Collagen triple helix repeat (20 copies);PF06482,Collagenase NC10 and Endostatin	IPR008160,Collagen triple helix repeat;IPR016187,C-type lectin fold;IPR016186,C-type lectin-like/link domain superfamily;IPR001791,Laminin G domain;IPR013320,Concanavalin A-like lectin/glucanase domain superfamily;IPR010515,Collagenase NC10/endostatin	KOG3546,Collagens (type XV);ENOG410XQ04,-	GO:0005604,cellular_component,basement membrane;GO:0007155,biological_process,cell adhesion;GO:0005581,cellular_component,collagen trimer;GO:0031012,cellular_component,extracellular matrix;GO:0005198,molecular_function,structural molecule activity;GO:0005615,cellular_component,extracellular space	-
Svep1	0.0326299	0.0319513	0.274125	0.156079	-2.77351	1.0488	37.8814	0.00125263	0.432209	A0A0G2JUE3,Sushi, von Willebrand factor type A, EGF and pentraxin domain-containing protein 1	XP_006238256.1,sushi, von Willebrand factor type A, EGF and pentraxin domain-containing protein 1 isoform X1	PF07699,Putative ephrin-receptor like;PF00008,-like domain;PF00092,von Willebrand factor type A domain;PF02494,HYR domain;PF00084,Sushi repeat (SCR repeat);PF00354,Pentaxin family;PF07645,Calcium-binding EGF domain	IPR018097,EGF-like calcium-binding, conserved site;IPR036465,von Willebrand factor A-like domain superfamily;IPR001759,Pentraxin-related;IPR000436,Sushi/SCR/CCP domain;IPR035976,Sushi/SCR/CCP superfamily;IPR009030,Growth factor receptor cysteine-rich domain superfamily;IPR003410,HYR domain;IPR001881,EGF-like calcium-binding domain;IPR013320,Concanavalin A-like lectin/glucanase domain superfamily;…	-	GO:0005509,molecular_function,calcium ion binding;GO:0003682,molecular_function,chromatin binding;GO:0005615,cellular_component,extracellular space	-
Rnf183	0.832943	0.752594	2.55845	2.64337	-1.7597	1.41204	25.0519	0.00324655	0.616309	D4A718,Ring finger protein 183	XP_008774206.1,-;XP_017449239.1,-;XP_008762030.1,-;XP_008762031.1,-;XP_008762032.1,-;XP_017458510.1,-;XP_008774205.1,RING finger protein 183 isoform X2	PF13639,Ring finger domain	IPR001841,Zinc finger, RING-type;IPR017907,Zinc finger, RING-type, conserved site;IPR013083,Zinc finger, RING/FYVE/PHD-type	ENOG410ITEM,-;ENOG4111Y1I,-	GO:0000209,biological_process,protein polyubiquitination;GO:0061630,molecular_function,ubiquitin protein ligase activity;GO:0005783,cellular_component,endoplasmic reticulum;GO:0016021,cellular_component,integral component of membrane;GO:0016020,cellular_component,membrane	-
Orm1	0.0935967	0.120811	1.33933	2.39911	-4.15673	-0.273675	47.6105	0.000718286	0.351146	Q91X23,Alpha-1-acid glycoprotein	-	PF00061,Lipocalin / cytosolic fatty-acid binding protein family	IPR001500,Alpha-1-acid glycoprotein;IPR000566,Lipocalin/cytosolic fatty-acid binding domain;IPR012674,Calycin	ENOG410IWZI,-;ENOG4111C49,-	GO:0002682,biological_process,regulation of immune system process;GO:0005576,cellular_component,extracellular region;GO:0005615,cellular_component,extracellular space	-
Lepr	0.236681	0.255689	0.609775	0.491334	-1.21119	1.52063	12.7521	0.0139431	0.673875	A0A1U7R3E9,leptin receptor	XP_005086699.2,-	-	IPR003529,Long hematopoietin receptor, Gp130 family 2, conserved site;IPR010457,Immunoglobulin C2-set-like, ligand-binding;IPR036116,Fibronectin type III superfamily;IPR003961,Fibronectin type III;IPR013783,Immunoglobulin-like fold;IPR015752,Leptin receptor	-	GO:0019221,biological_process,cytokine-mediated signaling pathway;GO:0038021,molecular_function,leptin receptor activity;GO:0033210,biological_process,leptin-mediated signaling pathway;GO:0016020,cellular_component,membrane;GO:0004896,molecular_function,cytokine receptor activity;GO:0016021,cellular_component,integral component of membrane	-
Plpp3	0.8496	0.4594	2.39694	1.77726	-1.69891	2.14639	14.2707	0.0112232	0.673875	Q6IMX4,Phosphatidic acid phosphatase type 2B	NP_620260.2,phospholipid phosphatase 3	PF01569,PAP2 superfamily	IPR028675,Lipid phosphate phosphohydrolase 3;IPR036938,Phosphatidic acid phosphatase type 2/haloperoxidase superfamily;IPR000326,Phosphatidic acid phosphatase type 2/haloperoxidase	ENOG4111NKF,-;ENOG410ITB4,-	GO:0005178,molecular_function,integrin binding;GO:0006644,biological_process,phospholipid metabolic process;GO:0030111,biological_process,regulation of Wnt signaling pathway;GO:0007155,biological_process,cell adhesion;GO:0098609,biological_process,cell-cell adhesion;GO:0060070,biological_process,canonical Wnt signaling pathway;GO:0001933,biological_process,negative regulation of protein phosphory…	K01080,ko00600,Sphingolipid metabolism;K01080,ko04666,Fc gamma R-mediated phagocytosis;K01080,ko00564,Glycerophospholipid metabolism;K01080,ko00565,Ether lipid metabolism;K01080,ko04975,Fat digestion and absorption;K01080,ko04072,Phospholipase D signaling pathway;K01080,ko05231,Choline metabolism in cancer;K01080,ko00561,Glycerolipid metabolism
Calr4	0.287619	0.241311	0.923394	0.578224	-1.54153	0.420662	12.4432	0.014737	0.673875	Q3TQS0,Calreticulin 4	NP_001028398.1,calreticulin 4 isoform b precursor	PF00262,Calreticulin family	IPR018124,Calreticulin/calnexin, conserved site;IPR013320,Concanavalin A-like lectin/glucanase domain superfamily;IPR009033,Calreticulin/calnexin, P domain superfamily;IPR009169,Calreticulin;IPR001580,Calreticulin/calnexin	ENOG410XRR7,-;KOG0674,Calreticulin	GO:0008150,biological_process,biological_process;GO:0006457,biological_process,protein folding;GO:0005783,cellular_component,endoplasmic reticulum;GO:0005509,molecular_function,calcium ion binding;GO:0051082,molecular_function,unfolded protein binding;GO:0005575,cellular_component,cellular_component;GO:0003674,molecular_function,molecular_function	-
Fam167b	2.81754	4.14935	7.07695	7.41305	-1.12031	2.38156	11.8322	0.0161951	0.673875	M0R8L1,Family with sequence similarity 167, member B	XP_001061186.1,protein FAM167B;XP_003750087.1,-	PF11652,AM167	IPR024280,FAM167	ENOG410IX7F,-;ENOG4111M0N,-	-	-
Tinagl1	1.80595	2.55664	5.46283	4.19113	-1.20404	3.9418	19.8823	0.00554609	0.673875	Q4V8N0,Lipocalin 7, isoform CRA_a	XP_006239039.1,tubulointerstitial nephritis antigen-like isoform X1;XP_006239040.1,-	PF00112,Papain family cysteine protease	IPR025660,Cysteine peptidase, histidine active site;IPR001212,Somatomedin B domain;IPR013128,Peptidase C1A;IPR000668,Peptidase C1A, papain C-terminal	ENOG410YN9K,-;KOG1544,Predicted cysteine proteinase TIN-ag	GO:0006898,biological_process,receptor-mediated endocytosis;GO:0006508,biological_process,proteolysis;GO:0005044,molecular_function,scavenger receptor activity;GO:0030247,molecular_function,polysaccharide binding;GO:0043236,molecular_function,laminin binding;GO:0031012,cellular_component,extracellular matrix;GO:0006955,biological_process,immune response;GO:0005737,cellular_component,cytoplasm;GO:…	-
Camk2n1	0.155064	0.210686	0.527027	0.582459	-1.66174	0.76378	18.8218	0.00616099	0.673875	A0A1U7R4V5,calcium/calmodulin-dependent protein kinase II inhibitor 1	XP_005081096.1,-	-	IPR026779,Calcium/calmodulin-dependent protein kinase II inhibitor	-	GO:0006469,biological_process,negative regulation of protein kinase activity;GO:0016301,molecular_function,kinase activity;GO:0004860,molecular_function,protein kinase inhibitor activity;GO:0016310,biological_process,phosphorylation	-
Nbl1	0.41032	0.863522	1.6757	1.24632	-1.26982	1.12438	7.50902	0.037647	0.673875	A0A0G2JSZ3,Neuroblastoma suppressor of tumorigenicity 1	-	PF03045,AN domain	IPR004133,DAN;IPR006207,Cystine knot, C-terminal;IPR016728,Neuroblastoma suppressor of tumourigenicity 1;IPR029034,Cystine-knot cytokine	-	GO:0048263,biological_process,determination of dorsal identity;GO:0036122,molecular_function,BMP binding;GO:0016015,molecular_function,morphogen activity;GO:0030514,biological_process,negative regulation of BMP signaling pathway;GO:0010469,biological_process,regulation of signaling receptor activity;GO:0045666,biological_process,positive regulation of neuron differentiation;GO:0090027,biological_…	-
Zfp979	0.304371	0.375791	0.524399	1.13512	-1.35225	1.30532	7.25693	0.0398916	0.673875	A2A799,Zinc finger protein 979	NP_659544.2,uncharacterized protein LOC112422	PF00096,Zinc finger, C2H2 type;PF01352,KRAB box	IPR013087,Zinc finger C2H2-type;IPR001909,Krueppel-associated box;IPR036051,KRAB domain superfamily;IPR036236,Zinc finger C2H2 superfamily	KOG1721,FOG: Zn-finger;COG5048,FOG: Zn-finger	GO:0008150,biological_process,biological_process;GO:0003676,molecular_function,nucleic acid binding;GO:0046872,molecular_function,metal ion binding;GO:0006355,biological_process,regulation of transcription, DNA-templated;GO:0005622,cellular_component,intracellular;GO:0005575,cellular_component,cellular_component;GO:0003674,molecular_function,molecular_function	-
Rbp7	0.202054	0.652011	2.59476	3.40198	-2.90823	0.370627	22.128	0.00437491	0.64375	Q540P4,Cellular retinol binding protein type III	NP_071303.1,retinoid-binding protein 7	PF00061,Lipocalin / cytosolic fatty-acid binding protein family	IPR031259,Intracellular lipid binding protein;IPR000463,Cytosolic fatty-acid binding;IPR000566,Lipocalin/cytosolic fatty-acid binding domain;IPR012674,Calycin	ENOG4111US8,-;KOG4015,Fatty acid-binding protein FABP	GO:0008289,molecular_function,lipid binding;GO:0005501,molecular_function,retinoid binding	-
Vwa1	1.5016	2.90086	4.03667	5.08667	-1.12574	3.62593	9.48952	0.0248542	0.673875	A0A061IKS4,von Willebrand factor A domain-containing protein 1	-	PF00041,ibronectin type III domain;PF00092,von Willebrand factor type A domain	IPR003961,Fibronectin type III;IPR002035,von Willebrand factor, type A;IPR013783,Immunoglobulin-like fold;IPR036465,von Willebrand factor A-like domain superfamily;IPR036116,Fibronectin type III superfamily	-	-	-
Cd36	2.48527	1.68871	4.55566	3.66093	-1.01326	3.49192	9.78101	0.0235021	0.673875	Q3UAI3,CD36 antigen, isoform CRA_a	NP_001153029.1,-;NP_031669.3,platelet glycoprotein 4;XP_006535688.1,-;NP_001153028.1,-;XP_006535687.1,-;XP_006535686.1,-;XP_006535683.1,-;NP_001153027.1,-;XP_006535684.1,-;NP_001153030.1,-;XP_006535685.1,-	PF01130,CD36 family	IPR005428,CD36/scavenger receptor class B member 1;IPR033076,CD36;IPR002159,CD36 family	ENOG410XS17,-;KOG3776,Plasma membrane glycoprotein CD36 and related membrane receptors	GO:0010886,biological_process,positive regulation of cholesterol storage;GO:2000379,biological_process,positive regulation of reactive oxygen species metabolic process;GO:2000121,biological_process,regulation of removal of superoxide radicals;GO:0055096,biological_process,low-density lipoprotein particle mediated signaling;GO:0043410,biological_process,positive regulation of MAPK cascade;GO:19034…	K06259,ko04931,Insulin resistance;K06259,ko04152,AMPK signaling pathway;K06259,ko04512,ECM-receptor interaction;K06259,ko03320,PPAR signaling pathway;K06259,ko04145,Phagosome;K06259,ko04920,Adipocytokine signaling pathway;K06259,ko04975,Fat digestion and absorption;K06259,ko04640,Hematopoietic cell lineage;K06259,ko05144,Malaria
Gnai1	0.0462759	0.0447985	0.41599	0.558193	-3.44749	-0.156299	50.3205	0.000609927	0.331303	Q3LRD4,Guanine nucleotide binding protein alpha inhibiting 1	NP_001230985.1,-	PF00503,-protein alpha subunit	IPR011025,G protein alpha subunit, helical insertion;IPR001408,G-protein alpha subunit, group I;IPR001019,Guanine nucleotide binding protein (G-protein), alpha subunit;IPR027417,P-loop containing nucleoside triphosphate hydrolase	-	GO:0030496,cellular_component,midbody;GO:0007186,biological_process,G-protein coupled receptor signaling pathway;GO:1904778,biological_process,positive regulation of protein localization to cell cortex;GO:0019001,molecular_function,guanyl nucleotide binding;GO:0099738,cellular_component,cell cortex region;GO:0007188,biological_process,adenylate cyclase-modulating G-protein coupled receptor signal…	K04630,ko05030,Cocaine addiction;K04630,ko04360,Axon guidance;K04630,ko04611,Platelet activation;K04630,ko05145,Toxoplasmosis;K04630,ko04713,Circadian entrainment;K04630,ko04730,Long-term depression;K04630,ko04062,Chemokine signaling pathway;K04630,ko04725,Cholinergic synapse;K04630,ko04971,Gastric acid secretion;K04630,ko04727,GABAergic synapse;K04630,ko04923,Regulation of lipolysis in adipocyte…
Nsg1	0.135373	0.203857	0.703659	0.33452	-1.67165	0.215443	10.2853	0.0213925	0.673875	A0A1U8BKE2,neuron-specific protein family member 1	XP_012967956.1,-;XP_005068887.1,-	-	IPR009431,Neuronal vesicle trafficking-associated protein	-	GO:0007212,biological_process,dopamine receptor signaling pathway;GO:0048268,biological_process,clathrin coat assembly;GO:0032051,molecular_function,clathrin light chain binding;GO:0016021,cellular_component,integral component of membrane;GO:0016020,cellular_component,membrane	-
Sod3	0.456027	0.951817	5.21902	4.29135	-2.82771	3.37325	49.7239	0.0006454	0.33236	Q542X9,Superoxide dismutase [Cu-Zn]	NP_035565.1,extracellular superoxide dismutase	PF00080,Copper/zinc superoxide dismutase (SODC)	IPR001424,Superoxide dismutase, copper/zinc binding domain;IPR018152,Superoxide dismutase, copper/zinc, binding site;IPR036423,Superoxide dismutase-like, copper/zinc binding domain superfamily;IPR024134,Superoxide dismutase (Cu/Zn) / superoxide dismutase copper chaperone	KOG0441,Cu2+/Zn2+ superoxide dismutase SOD1;COG2032,Cu/Zn superoxide dismutase	GO:0019430,biological_process,removal of superoxide radicals;GO:0006801,biological_process,superoxide metabolic process;GO:0004784,molecular_function,superoxide dismutase activity;GO:0031012,cellular_component,extracellular matrix;GO:0046872,molecular_function,metal ion binding;GO:0016491,molecular_function,oxidoreductase activity;GO:0001666,biological_process,response to hypoxia;GO:0055114,biolo…	-
Spink2	8.62993	8.91137	18.5257	18.4136	-1.12642	3.43956	21.4705	0.00460491	0.65579	D3Z3X9,Serine protease inhibitor Kazal-type 2	NP_001276696.1,serine protease inhibitor Kazal-type 2 isoform 3	PF00050,Kazal-type serine protease inhibitor domain	IPR002350,Kazal domain;IPR036058,Kazal domain superfamily	KOG3649,FOG: Kazal-type serine protease inhibitor domain;ENOG410YC3T,-	GO:0007286,biological_process,spermatid development;GO:0007283,biological_process,spermatogenesis;GO:0005737,cellular_component,cytoplasm;GO:0002176,biological_process,male germ cell proliferation;GO:1900004,biological_process,negative regulation of serine-type endopeptidase activity;GO:0008584,biological_process,male gonad development;GO:0072520,biological_process,seminiferous tubule development…	-
Igfbp7	6.52477	20.445	35.6296	35.7182	-1.48689	4.89978	8.75715	0.0287612	0.673875	E9Q5D9,Insulin-like growth factor-binding protein 7	NP_001152990.1,insulin-like growth factor-binding protein 7 isoform 1 precursor	PF13927,Immunoglobulin domain;PF07648,Kazal-type serine protease inhibitor domain;PF00219,Insulin-like growth factor binding protein	IPR000867,Insulin-like growth factor-binding protein, IGFBP;IPR002350,Kazal domain;IPR011390,Insulin-like growth factor binding protein-related protein (IGFBP-rP), MAC25;IPR009030,Growth factor receptor cysteine-rich domain superfamily;IPR036179,Immunoglobulin-like domain superfamily;IPR036058,Kazal domain superfamily;IPR003599,Immunoglobulin subtype;IPR003598,Immunoglobulin subtype 2;IPR007110,I…	ENOG410IVG7,-;ENOG4111RFI,-	GO:0032870,biological_process,cellular response to hormone stimulus;GO:0007155,biological_process,cell adhesion;GO:0009408,biological_process,response to heat;GO:0051414,biological_process,response to cortisol;GO:0031012,cellular_component,extracellular matrix;GO:0014070,biological_process,response to organic cyclic compound;GO:0032526,biological_process,response to retinoic acid;GO:0007566,biolo…	-
Ppbp	0.971185	4.40911	12.5333	8.28109	-2.03982	2.8401	8.60018	0.0297077	0.673875	Q9EQI5,Chemokine	NP_076274.1,platelet basic protein precursor	PF00048,Small cytokines (intecrine/chemokine), interleukin-8 like	IPR033899,CXC Chemokine domain;IPR036048,Chemokine interleukin-8-like superfamily;IPR001811,Chemokine interleukin-8-like domain;IPR001089,CXC chemokine	ENOG4111BTH,-;ENOG410JG75,-	GO:0042127,biological_process,regulation of cell proliferation;GO:0045236,molecular_function,CXCR chemokine receptor binding;GO:0090023,biological_process,positive regulation of neutrophil chemotaxis;GO:0008009,molecular_function,chemokine activity;GO:0060326,biological_process,cell chemotaxis;GO:0006952,biological_process,defense response;GO:0006955,biological_process,immune response;GO:0002523,…	K10029,ko04060,Cytokine-cytokine receptor interaction;K10029,ko04062,Chemokine signaling pathway
Pf4	17.2038	43.3731	139.977	58.7559	-1.77933	5.5472	10.1724	0.0218414	0.673875	Q3TVN6,C-X-C motif chemokine	NP_064316.1,platelet factor 4 precursor	PF00048,Small cytokines (intecrine/chemokine), interleukin-8 like	IPR036048,Chemokine interleukin-8-like superfamily;IPR001089,CXC chemokine;IPR033899,CXC Chemokine domain;IPR027222,Platelet factor 4;IPR001811,Chemokine interleukin-8-like domain;IPR018048,CXC chemokine, conserved site	ENOG4111556,-;ENOG410J314,-	GO:0030595,biological_process,leukocyte chemotaxis;GO:0006952,biological_process,defense response;GO:0006935,biological_process,chemotaxis;GO:0005125,molecular_function,cytokine activity;GO:0010469,biological_process,regulation of signaling receptor activity;GO:0006955,biological_process,immune response;GO:0061844,biological_process,antimicrobial humoral immune response mediated by antimicrobial …	K05407,ko04060,Cytokine-cytokine receptor interaction;K05407,ko04062,Chemokine signaling pathway
Gm1045	0.320688	0.0667632	0.812262	1.06584	-2.27506	1.05104	8.81317	0.0284335	0.673875	J3QNT8,Odontogenesis-associated phosphoprotein	NP_001171048.1,uncharacterized protein C4orf26 homolog precursor	PF15848,omain of unknown function (DUF4721)	IPR031706,Odontogenesis associated phosphoprotein	ENOG410J25H,-;ENOG4111CNB,-	GO:0070169,biological_process,positive regulation of biomineral tissue development;GO:0005575,cellular_component,cellular_component;GO:0070175,biological_process,positive regulation of enamel mineralization;GO:0003674,molecular_function,molecular_function	-
Auts2	0.0221827	0.0552201	0.14069	0.109897	-1.77358	0.950186	11.9253	0.0160933	0.673875	A0A2C9F2I4,Autism susceptibility gene 2 protein homolog	-	-	IPR023246,Autism susceptibility gene 2 protein	-	-	-
Slc46a3	0.457417	0.571372	1.33183	1.37937	-1.45564	1.23901	17.1349	0.00754965	0.673875	G3GWH2,Solute carrier family 46 member 3	XP_003496702.1,solute carrier family 46 member 3 isoform X1;XP_007630694.1,-;XP_007650293.1,-;XP_007630693.1,-	-	IPR036259,MFS transporter superfamily;IPR020846,Major facilitator superfamily domain;IPR011701,Major facilitator superfamily	-	GO:0055085,biological_process,transmembrane transport;GO:0016021,cellular_component,integral component of membrane;GO:0016020,cellular_component,membrane	-
Lep	0	0.0139578	0.388828	0.641313	-6.2873	-0.0859524	45.2339	0.000814432	0.361953	Q544U0,Leptin	NP_032519.1,leptin precursor	PF02024,Leptin	IPR000065,Leptin;IPR009079,Four-helical cytokine-like, core	ENOG410Y7NT,-;ENOG410IVT0,-	GO:0035630,biological_process,bone mineralization involved in bone maturation;GO:0006629,biological_process,lipid metabolic process;GO:0014823,biological_process,response to activity;GO:0042755,biological_process,eating behavior;GO:0061037,biological_process,negative regulation of cartilage development;GO:0032817,biological_process,regulation of natural killer cell proliferation;GO:0032868,biolog…	K05424,ko04080,Neuroactive ligand-receptor interaction;K05424,ko04932,Non-alcoholic fatty liver disease (NAFLD);K05424,ko04060,Cytokine-cytokine receptor interaction;K05424,ko04152,AMPK signaling pathway;K05424,ko04920,Adipocytokine signaling pathway;K05424,ko04630,Jak-STAT signaling pathway
Mest	0.404518	0.961208	1.79456	1.76509	-1.45966	2.2989	10.2771	0.0214247	0.673875	D3Z383,Mesoderm specific transcript, isoform CRA_a	NP_001239221.1,mesoderm-specific transcript protein isoform 1	PF12697,Alpha/beta hydrolase family;PF00561,alpha/beta hydrolase fold;PF06342,Alpha/beta hydrolase of unknown function (DUF1057)	IPR000639,Epoxide hydrolase-like;IPR000073,Alpha/beta hydrolase fold-1;IPR029058,Alpha/Beta hydrolase fold	ENOG410INNB,-;ENOG4111G38,-	GO:0003824,molecular_function,catalytic activity;GO:0016021,cellular_component,integral component of membrane;GO:0016020,cellular_component,membrane	-
Lrrc61	1.80534	2.69187	7.35495	4.41789	-1.44471	3.57639	17.437	0.00737236	0.673875	A0A0R4J1J6,Leucine rich repeat containing 61, isoform CRA_a	XP_006506138.1,-;XP_006506139.1,-;XP_006506135.1,-;XP_006506136.1,-;NP_808404.2,leucine-rich repeat-containing protein 61;NP_001103630.1,-;XP_006506137.1,-	PF14580,Leucine-rich repeat	IPR001611,Leucine-rich repeat;IPR032675,Leucine-rich repeat domain superfamily	-	-	-
Rarres2	2.42383	3.71906	28.4837	14.9479	-2.87677	5.05355	56.68	0.000466379	0.322517	A0A0N4SVV4,Retinoic acid receptor responder protein 2	NP_001334096.1,retinoic acid receptor responder protein 2 isoform 1 preproprotein;XP_011239769.1,-	-	IPR029562,Retinoic acid receptor responder protein 2	-	GO:0050830,biological_process,defense response to Gram-positive bacterium;GO:0001523,biological_process,retinoid metabolic process;GO:0048566,biological_process,embryonic digestive tract development;GO:0010759,biological_process,positive regulation of macrophage chemotaxis;GO:2001275,biological_process,positive regulation of glucose import in response to insulin stimulus;GO:0045087,biological_pro…	-
Snca	0.442792	0.363708	2.86531	1.29481	-2.39813	1.78151	23.1228	0.00396361	0.629236	A0A0A7HRT6,Alpha-synuclein	NP_001297222.1,alpha-synuclein;XP_004848134.1,-	PF01387,Synuclein	IPR001058,Synuclein;IPR002460,Alpha-synuclein	-	GO:0033138,biological_process,positive regulation of peptidyl-serine phosphorylation;GO:0046928,biological_process,regulation of neurotransmitter secretion;GO:0005886,cellular_component,plasma membrane;GO:0006919,biological_process,activation of cysteine-type endopeptidase activity involved in apoptotic process;GO:0031092,cellular_component,platelet alpha granule membrane;GO:0005634,cellular_comp…	K04528,ko05012,Parkinson's disease;K04528,ko05010,Alzheimer's disease
Mgll	0.314324	0.484096	1.01175	1.01968	-1.41204	1.87101	15.8135	0.00896925	0.673875	D3YYS6,Monoglyceride lipase	-	PF12697,Alpha/beta hydrolase family;PF01764,Lipase (class 3);PF00561,alpha/beta hydrolase fold;PF00756,Putative esterase;PF12146,Serine aminopeptidase, S33	IPR022742,Serine aminopeptidase, S33;IPR000073,Alpha/beta hydrolase fold-1;IPR029058,Alpha/Beta hydrolase fold	-	-	-
Aldh1l1	0.152592	0.31099	0.568719	0.55299	-1.34908	0.879392	9.08651	0.0269064	0.673875	Q8CIF2,10-formyltetrahydrofolate dehydrogenase	-	PF02911,ormyl transferase, C-terminal domain;PF00171,Aldehyde dehydrogenase family;PF00551,ormyl transferase	IPR016163,Aldehyde dehydrogenase, C-terminal;IPR036736,ACP-like superfamily;IPR016160,Aldehyde dehydrogenase, cysteine active site;IPR015590,Aldehyde dehydrogenase domain;IPR009081,Phosphopantetheine binding ACP domain;IPR037022,Formyl transferase, C-terminal domain superfamily;IPR001555,Phosphoribosylglycinamide formyltransferase, active site;IPR016162,Aldehyde dehydrogenase, N-terminal;IPR01140…	COG1012,NAD-dependent aldehyde dehydrogenases;KOG2450,Aldehyde dehydrogenase	GO:0009258,biological_process,10-formyltetrahydrofolate catabolic process;GO:0016155,molecular_function,formyltetrahydrofolate dehydrogenase activity;GO:0008152,biological_process,metabolic process;GO:0005737,cellular_component,cytoplasm;GO:0003824,molecular_function,catalytic activity;GO:0016742,molecular_function,hydroxymethyl-, formyl- and related transferase activity;GO:0016491,molecular_func…	-
Fbln2	0.375783	1.96591	6.43854	2.86162	-2.07298	4.21563	6.8591	0.043828	0.673875	Q3TGL4,Fibulin 2, isoform CRA_b	NP_001074906.1,fibulin-2 isoform b precursor	PF14670,Coagulation Factor Xa inhibitory site;PF07645,Calcium-binding EGF domain;PF01821,Anaphylotoxin-like domain;PF12662,Complement Clr-like EGF-like	IPR018097,EGF-like calcium-binding, conserved site;IPR000020,Anaphylatoxin/fibulin;IPR009030,Growth factor receptor cysteine-rich domain superfamily;IPR001881,EGF-like calcium-binding domain;IPR026823,Complement Clr-like EGF domain;IPR037286,Fibulin-2;IPR000152,EGF-type aspartate/asparagine hydroxylation site;IPR000742,EGF-like domain;IPR013032,EGF-like, conserved site	ENOG410IR7F,-;ENOG410Y194,-	GO:0010811,biological_process,positive regulation of cell-substrate adhesion;GO:0031012,cellular_component,extracellular matrix;GO:0005509,molecular_function,calcium ion binding;GO:0030198,biological_process,extracellular matrix organization;GO:0050840,molecular_function,extracellular matrix binding;GO:0005576,cellular_component,extracellular region;GO:0005615,cellular_component,extracellular spa…	-
Pdzrn3	0.214933	0.341946	0.962845	0.492391	-1.44326	1.88949	9.98003	0.0226367	0.673875	A0A0G2K4K7,E3 ubiquitin-protein ligase PDZRN3	-	PF00595,PDZ domain (Also known as DHR or GLGF);PF13923,Zinc finger, C3HC4 type (RING finger)	IPR036034,PDZ superfamily;IPR001478,PDZ domain;IPR001293,Zinc finger, TRAF-type;IPR001841,Zinc finger, RING-type;IPR013083,Zinc finger, RING/FYVE/PHD-type;IPR017907,Zinc finger, RING-type, conserved site;IPR008974,TRAF-like	-	GO:0061630,molecular_function,ubiquitin protein ligase activity;GO:0016567,biological_process,protein ubiquitination;GO:0007528,biological_process,neuromuscular junction development;GO:0046872,molecular_function,metal ion binding;GO:0031594,cellular_component,neuromuscular junction;GO:0004842,molecular_function,ubiquitin-protein transferase activity;GO:0005829,cellular_component,cytosol;GO:000563…	-
Lmcd1	0.27254	0.446496	1.56151	0.695423	-1.71037	0.423973	9.86681	0.0231236	0.673875	Q3TVW6,LIM and cysteine-rich domains 1	NP_659048.1,LIM and cysteine-rich domains protein 1	PF06297,PET Domain;PF00412,LIM domain	IPR033724,PET testin;IPR001781,Zinc finger, LIM-type;IPR010442,PET domain	ENOG410ZPX3,-;ENOG410INGI,-	GO:0031012,cellular_component,extracellular matrix;GO:0046872,molecular_function,metal ion binding;GO:0000122,biological_process,negative regulation of transcription by RNA polymerase II;GO:0003714,molecular_function,transcription corepressor activity;GO:0010611,biological_process,regulation of cardiac muscle hypertrophy;GO:0005615,cellular_component,extracellular space;GO:0005634,cellular_compon…	-
Cidec	0.254037	0.100893	3.23365	3.47677	-4.24048	1.76254	56.9631	0.000460618	0.322517	E9QMZ0,Cell death activator CIDE-3	XP_006505594.1,cell death activator CIDE-3 isoform X1	PF02017,CIDE-N domain	IPR003508,CIDE-N domain	ENOG4111HCT,-;ENOG410IWQS,-	GO:0006915,biological_process,apoptotic process;GO:0005622,cellular_component,intracellular	-
Tmem40	1.83886	0.907849	3.23358	3.23684	-1.26458	2.33245	7.78884	0.035355	0.673875	E9QN39,Transmembrane protein 40	XP_011239811.1,transmembrane protein 40 isoform X1	PF15817,Transmembrane protein 40 family	IPR026181,Transmembrane protein 40	ENOG410IZFT,-;ENOG411181C,-	GO:0016021,cellular_component,integral component of membrane;GO:0016020,cellular_component,membrane	-
8430408G22Rik	0.347197	0.275784	1.66588	2.2685	-2.69534	0.696432	37.2048	0.00129627	0.432209	A0A0G2JSM9,Putative uncharacterized protein LOC500300	XP_006237258.1,-;NP_001019505.2,protein DEPP;XP_006237259.1,-	PF15343,ecidual protein induced by progesterone family	IPR020133,Decidual protein, progesterone induced	-	GO:0005737,cellular_component,cytoplasm;GO:0005777,cellular_component,peroxisome;GO:0010506,biological_process,regulation of autophagy;GO:0005739,cellular_component,mitochondrion	-
Cxcl12	0.195184	0.48097	3.41638	1.30649	-2.8706	3.47718	21.2845	0.00477095	0.661757	H7BX38,Stromal cell-derived factor 1	NP_001012495.1,stromal cell-derived factor 1 isoform gamma precursor	PF00048,Small cytokines (intecrine/chemokine), interleukin-8 like	IPR033899,CXC Chemokine domain;IPR036048,Chemokine interleukin-8-like superfamily;IPR001811,Chemokine interleukin-8-like domain	ENOG4112BS6,-;ENOG410J1S5,-	GO:1903237,biological_process,negative regulation of leukocyte tethering or rolling;GO:0051924,biological_process,regulation of calcium ion transport;GO:0006935,biological_process,chemotaxis;GO:0009408,biological_process,response to heat;GO:0009314,biological_process,response to radiation;GO:0042379,molecular_function,chemokine receptor binding;GO:0001666,biological_process,response to hypoxia;GO…	-
Mfap5	0.0909497	0.417403	0.923252	0.716138	-1.78491	0.983763	6.46665	0.0482587	0.673875	D3ZJB1,Microfibril-associated protein 5	XP_017448192.1,-;NP_001102114.1,microfibrillar-associated protein 5 precursor	PF05507,Microfibril-associated glycoprotein (MAGP)	IPR008673,Microfibril-associated glycoprotein	ENOG410YT9K,-;ENOG410J1DR,-	GO:0031012,cellular_component,extracellular matrix;GO:0005578,,;GO:0060216,biological_process,definitive hemopoiesis;GO:0097435,biological_process,supramolecular fiber organization;GO:0001527,cellular_component,microfibril;GO:0005615,cellular_component,extracellular space	-
Cd163	0.219166	0.887253	2.0981	2.14296	-2.03008	2.88624	10.2736	0.0214386	0.673875	B7ZMW6,Cd163 protein	NP_001163866.1,scavenger receptor cysteine-rich type 1 protein M130 isoform 1 precursor	PF00530,Scavenger receptor cysteine-rich domain	IPR001190,SRCR domain;IPR036772,SRCR-like domain superfamily;IPR017448,SRCR-like domain	ENOG410IHBC,-;ENOG410XQVR,-	GO:0006898,biological_process,receptor-mediated endocytosis;GO:0005044,molecular_function,scavenger receptor activity;GO:0009897,cellular_component,external side of plasma membrane;GO:0005886,cellular_component,plasma membrane;GO:0016020,cellular_component,membrane;GO:0016021,cellular_component,integral component of membrane	-
Klra4	6.99156	9.04326	15.4131	15.8127	-1.02109	3.88984	18.3697	0.00649625	0.673875	Q542S4,Uncharacterized protein	XP_006505709.1,-;NP_001239506.1,killer cell lectin-like receptor 4 isoform 2;NP_034779.1,killer cell lectin-like receptor 4 isoform 1	PF08391,Ly49-like protein, N-terminal region;PF00059,Lectin C-type domain	IPR016187,C-type lectin fold;IPR013600,Ly49-like, N-terminal;IPR033992,Natural killer cell receptor-like, C-type lectin-like domain;IPR001304,C-type lectin-like;IPR016186,C-type lectin-like/link domain superfamily	ENOG410XPJ1,-;KOG4297,C-type lectin	GO:0009897,cellular_component,external side of plasma membrane;GO:0030246,molecular_function,carbohydrate binding;GO:0016021,cellular_component,integral component of membrane;GO:0016020,cellular_component,membrane	-
Apold1	0.604987	0.656215	2.70849	2.11567	-1.98491	2.46603	40.3853	0.00104788	0.404426	E9Q0X2,Apolipoprotein L domain-containing 1	NP_001103384.1,apolipoprotein L domain-containing protein 1	PF05461,Apolipoprotein L	IPR008405,Apolipoprotein L	ENOG410YM8A,-;ENOG410IWGQ,-	GO:0005829,cellular_component,cytosol;GO:0008150,biological_process,biological_process;GO:0016021,cellular_component,integral component of membrane;GO:0003674,molecular_function,molecular_function;GO:0045601,biological_process,regulation of endothelial cell differentiation;GO:0042118,biological_process,endothelial cell activation;GO:0001525,biological_process,angiogenesis;GO:0001666,biological_pr…	-
Apoc1	0.0487483	0.125845	2.361	2.94008	-4.99015	0.121676	71.558	0.00025956	0.306158	M0R547,Apolipoprotein C-I-like	XP_003752261.1,-	PF04691,Apolipoprotein C-I (ApoC-1)	IPR006781,Apolipoprotein C-I	ENOG410J7EM,-;ENOG410ZDUT,-	GO:0042157,biological_process,lipoprotein metabolic process;GO:0005576,cellular_component,extracellular region	-
Capn12	0.2167	0.299337	0.45753	0.53883	-1.0119	0.889799	7.11941	0.040937	0.673875	E9QL26,Calpain-12	NP_001104277.1,calpain-12	PF00648,Calpain family cysteine protease;PF01067,Calpain large subunit, domain III	IPR018247,EF-Hand 1, calcium-binding site;IPR000169,Cysteine peptidase, cysteine active site;IPR001300,Peptidase C2, calpain, catalytic domain;IPR022684,Peptidase C2, calpain family;IPR022683,Peptidase C2, calpain, domain III;IPR036213,Calpain large subunit, domain III superfamily;IPR002048,EF-hand domain;IPR022682,Peptidase C2, calpain, large subunit, domain III;IPR033883,Calpain subdomain III;I…	KOG0045,Cytosolic Ca2+-dependent cysteine protease (calpain), large subunit (EF-Hand protein superfamily);ENOG410XP0B,-	GO:0006508,biological_process,proteolysis;GO:0016787,molecular_function,hydrolase activity;GO:0005509,molecular_function,calcium ion binding;GO:0008234,molecular_function,cysteine-type peptidase activity;GO:0005622,cellular_component,intracellular;GO:0004198,molecular_function,calcium-dependent cysteine-type endopeptidase activity;GO:0008233,molecular_function,peptidase activity	-
2200002D01Rik	13.1718	14.0533	26.4787	28.0537	-1.05641	5.01001	29.2594	0.0022648	0.540565	Q9D809,MCG22941	NP_082455.1,immortalization up-regulated protein	PF15761,Immortalisation up-regulated protein	IPR026621,Immortalization up-regulated protein	ENOG4110RNT,-;ENOG410KH3Y,-	GO:0008150,biological_process,biological_process;GO:0005634,cellular_component,nucleus;GO:0003674,molecular_function,molecular_function;GO:0005730,cellular_component,nucleolus	-
Slc7a10	0.0171808	0	0.794285	0.673531	-6.15578	-0.231391	57.0768	0.000458332	0.322517	Q8C0A7,Uncharacterized protein	-	PF13520,Amino acid permease	IPR002293,Amino acid/polyamine transporter I	COG0531,Amino acid transporters;KOG1287,Amino acid transporters	GO:0055085,biological_process,transmembrane transport;GO:0022857,molecular_function,transmembrane transporter activity;GO:0016021,cellular_component,integral component of membrane;GO:0016020,cellular_component,membrane	-
Lrp3	0.0231503	0.0896446	0.436031	0.356813	-2.91289	0.169969	19.9081	0.00553028	0.673875	E9Q1T6,Low density lipoprotein receptor-related protein 3	NP_001019878.1,low-density lipoprotein receptor-related protein 3 precursor	PF00431,CUB domain;PF00057,Low-density lipoprotein receptor domain class A	IPR002172,Low-density lipoprotein (LDL) receptor class A repeat;IPR000859,CUB domain;IPR035914,Spermadhesin, CUB domain superfamily;IPR023415,Low-density lipoprotein (LDL) receptor class A, conserved site;IPR036055,LDL receptor-like superfamily	KOG1215,Low-density lipoprotein receptors containing Ca2+-binding EGF-like domains;ENOG410XP34,-	GO:0005515,molecular_function,protein binding;GO:0005575,cellular_component,cellular_component;GO:0008150,biological_process,biological_process;GO:0016021,cellular_component,integral component of membrane;GO:0016020,cellular_component,membrane	-
Tshz3	0.0465325	0.167317	0.346344	0.30069	-1.69094	0.289673	7.28322	0.039649	0.673875	A0A0R4J017,Teashirt homolog 3	NP_758502.1,teashirt homolog 3	PF13912,C2H2-type zinc finger	IPR013087,Zinc finger C2H2-type;IPR027008,Teashirt family;IPR001356,Homeobox domain;IPR026810,Teashirt homologue 3	-	GO:0003677,molecular_function,DNA binding;GO:0003676,molecular_function,nucleic acid binding;GO:0045892,biological_process,negative regulation of transcription, DNA-templated;GO:0010468,biological_process,regulation of gene expression;GO:0005634,cellular_component,nucleus;GO:0003682,molecular_function,chromatin binding;GO:0005654,cellular_component,nucleoplasm	K09236,ko04391,Hippo signaling pathway - fly
Rcn3	0.528083	4.4306	16.1208	8.18531	-2.38712	3.65916	6.54266	0.0473535	0.673875	A0A0G2K022,Reticulocalbin 3	-	PF13833,-hand domain pair;PF13202,hand	IPR002048,EF-hand domain;IPR018247,EF-Hand 1, calcium-binding site;IPR011992,EF-hand domain pair	-	GO:0005509,molecular_function,calcium ion binding	-
Ptpn5	0.140843	0.137357	0.424901	0.305172	-1.43589	0.601755	13.3664	0.0126807	0.673875	Q80WU9,Ptpn5 protein	NP_001157037.1,-	PF00102,Protein-tyrosine phosphatase	IPR016130,Protein-tyrosine phosphatase, active site;IPR008356,Protein-tyrosine phosphatase, KIM-containing;IPR029021,Protein-tyrosine phosphatase-like;IPR000242,PTP type protein phosphatase;IPR003595,Protein-tyrosine phosphatase, catalytic;IPR000387,Tyrosine specific protein phosphatases domain	KOG0789,Protein tyrosine phosphatase;COG5599,Protein tyrosine phosphatase	GO:0016791,molecular_function,phosphatase activity;GO:0016311,biological_process,dephosphorylation;GO:0035335,biological_process,peptidyl-tyrosine dephosphorylation;GO:0004725,molecular_function,protein tyrosine phosphatase activity;GO:0006470,biological_process,protein dephosphorylation	K18018,ko04010,MAPK signaling pathway
Fam174b	0.378031	0.574058	1.49311	1.00586	-1.45166	1.52217	13.4102	0.0127384	0.673875	D4A4W1,Family with sequence similarity 174, member B	XP_017445652.1,-;XP_017443583.1,membrane protein FAM174B isoform X1	PF06679,Protein of unknown function (DUF1180)	IPR009565,Protein of unknown function DUF1180	ENOG410J0EN,-;ENOG410YSGB,-	GO:0016021,cellular_component,integral component of membrane;GO:0016020,cellular_component,membrane	-
Plin1	0.11312	0.0302093	0.475163	1.07434	-3.43007	1.04299	18.4791	0.00650593	0.673875	A0A0G2JTP6,Perilipin	NP_001295074.1,perilipin-1;XP_008757721.1,-	PF03036,Perilipin family	IPR004279,Perilipin	-	GO:0005829,cellular_component,cytosol;GO:0005811,cellular_component,lipid droplet;GO:0016042,biological_process,lipid catabolic process	K08768,ko04923,Regulation of lipolysis in adipocytes;K08768,ko03320,PPAR signaling pathway
Fzd4	0.223981	0.29259	0.609924	0.710695	-1.41515	1.6575	16.4729	0.00821247	0.673875	Q3V1B2,Uncharacterized protein	NP_032081.3,frizzled-4 precursor	PF01392,z domain;PF01534,rizzled/Smoothened family membrane region	IPR015526,Frizzled/secreted frizzled-related protein;IPR017981,GPCR, family 2-like;IPR036790,Frizzled cysteine-rich domain superfamily;IPR000539,Frizzled/Smoothened, transmembrane domain;IPR026551,Frizzled-4;IPR020067,Frizzled domain	KOG3577,Smoothened and related G-protein-coupled receptors;ENOG410XRC8,-	GO:0061299,biological_process,retina vasculature morphogenesis in camera-type eye;GO:0001570,biological_process,vasculogenesis;GO:0030947,biological_process,regulation of vascular endothelial growth factor receptor signaling pathway;GO:0016020,cellular_component,membrane;GO:0019955,molecular_function,cytokine binding;GO:0005886,cellular_component,plasma membrane;GO:0046982,molecular_function,prot…	K02354,ko05205,Proteoglycans in cancer;K02354,ko05166,HTLV-I infection;K02354,ko04550,Signaling pathways regulating pluripotency of stem cells;K02354,ko05200,Pathways in cancer;K02354,ko04310,Wnt signaling pathway;K02354,ko05217,Basal cell carcinoma;K02354,ko04150,mTOR signaling pathway;K02354,ko04916,Melanogenesis;K02354,ko04390,Hippo signaling pathway
Lrrc32	1.40804	1.55782	5.36215	5.54476	-1.93343	4.04287	72.5944	0.000242282	0.306158	G3XA59,Leucine-rich repeat-containing 32	XP_006508042.1,-;XP_006508040.1,-;NP_001106850.1,leucine-rich repeat-containing protein 32 precursor;XP_006508041.1,-	PF13855,Leucine rich repeat	IPR001611,Leucine-rich repeat;IPR003591,Leucine-rich repeat, typical subtype;IPR032675,Leucine-rich repeat domain superfamily	KOG0619,FOG: Leucine rich repeat;COG4886,Leucine-rich repeat (LRR) protein	GO:0050710,biological_process,negative regulation of cytokine secretion;GO:0010628,biological_process,positive regulation of gene expression;GO:0046007,biological_process,negative regulation of activated T cell proliferation;GO:0016020,cellular_component,membrane;GO:0005887,cellular_component,integral component of plasma membrane;GO:0016021,cellular_component,integral component of membrane;GO:000…	-
Dgat2	0.299985	0.273324	0.638826	0.614909	-1.17347	0.548503	9.83809	0.0230516	0.673875	G3HUS2,Diacylglycerol O-acyltransferase 2	XP_003507132.1,diacylglycerol O-acyltransferase 2 isoform X1	PF03982,iacylglycerol acyltransferase	IPR007130,Diacylglycerol acyltransferase	-	GO:0016747,molecular_function,transferase activity, transferring acyl groups other than amino-acyl groups;GO:0030176,cellular_component,integral component of endoplasmic reticulum membrane;GO:0005783,cellular_component,endoplasmic reticulum;GO:0035356,biological_process,cellular triglyceride homeostasis;GO:0055089,biological_process,fatty acid homeostasis;GO:0071400,biological_process,cellular re…	K11160,ko04975,Fat digestion and absorption;K11160,ko00561,Glycerolipid metabolism
Kcne3	0.173291	0.605245	2.87991	4.08835	-3.2597	1.82718	25.8173	0.00308533	0.616309	Q545H9,MinK-related peptide 2	NP_001177799.1,-;NP_001177800.1,-;XP_006508125.1,-;NP_065599.1,potassium voltage-gated channel subfamily E member 3;XP_017177877.1,-;NP_001177798.1,-;XP_006508122.1,-;XP_006508121.1,-;NP_001177879.1,-	PF02060,Slow voltage-gated potassium channel	IPR005426,Potassium channel, voltage-dependent, beta subunit, KCNE3;IPR000369,Potassium channel, voltage-dependent, beta subunit, KCNE	ENOG410IZ1X,-;ENOG410XU3Y,-	GO:0005886,cellular_component,plasma membrane;GO:0043266,biological_process,regulation of potassium ion transport;GO:0005737,cellular_component,cytoplasm;GO:1905025,biological_process,negative regulation of membrane repolarization during ventricular cardiac muscle cell action potential;GO:0032809,cellular_component,neuronal cell body membrane;GO:1903817,biological_process,negative regulation of v…	K04897,ko04974,Protein digestion and absorption
Hbb-bt	2.27002	3.22973	28.8675	17.4247	-3.12822	3.20877	70.4217	0.000270295	0.306158	A8DUK4,Beta-globin	NP_001188320.1,-;NP_032246.2,hemoglobin, beta adult t chain	PF00042,lobin	IPR009050,Globin-like superfamily;IPR000971,Globin;IPR002337,Haemoglobin, beta-type;IPR012292,Globin/Protoglobin	KOG3378,Globins and related hemoproteins;COG1018,Flavodoxin reductases (ferredoxin-NADPH reductases) family 1	GO:0098869,biological_process,cellular oxidant detoxification;GO:0019825,molecular_function,oxygen binding;GO:0015671,biological_process,oxygen transport;GO:0005833,cellular_component,hemoglobin complex;GO:0030492,molecular_function,hemoglobin binding;GO:0031720,molecular_function,haptoglobin binding;GO:0005344,molecular_function,oxygen carrier activity;GO:0046872,molecular_function,metal ion bin…	K13823,ko05144,Malaria;K13823,ko05143,African trypanosomiasis
Hbb-bs	14.0258	21.609	154.976	97.4086	-2.88167	5.80315	78.8893	0.000202593	0.306158	D0U281,Beta-globin	-	PF00042,lobin	IPR009050,Globin-like superfamily;IPR000971,Globin;IPR002337,Haemoglobin, beta-type;IPR012292,Globin/Protoglobin	-	GO:0019825,molecular_function,oxygen binding;GO:0015671,biological_process,oxygen transport;GO:0046872,molecular_function,metal ion binding;GO:0005344,molecular_function,oxygen carrier activity;GO:0005833,cellular_component,hemoglobin complex;GO:0005506,molecular_function,iron ion binding;GO:0020037,molecular_function,heme binding	-
Adm	28.4841	6.34698	60.0602	64.4697	-1.85279	6.03661	6.81179	0.0443313	0.673875	A0A1A6GKL9,Uncharacterized protein	-	PF00214,Calcitonin / CGRP / IAPP family	IPR001710,Adrenomedullin;IPR021116,Calcitonin/adrenomedullin	-	GO:0005179,molecular_function,hormone activity;GO:0010469,biological_process,regulation of signaling receptor activity;GO:0005576,cellular_component,extracellular region	-
Lyve1	0.633678	0.336794	1.51356	2.24187	-1.98474	1.82891	16.1439	0.00868389	0.673875	D3ZD19,Extracellular link domain-containing 1	NP_001099756.1,lymphatic vessel endothelial hyaluronic acid receptor 1	PF00193,xtracellular link domain	IPR016187,C-type lectin fold;IPR000538,Link domain;IPR016186,C-type lectin-like/link domain superfamily	ENOG410IHIF,-;ENOG41127CQ,-	GO:0007155,biological_process,cell adhesion;GO:0070062,cellular_component,extracellular exosome;GO:0004888,molecular_function,transmembrane signaling receptor activity;GO:0005540,molecular_function,hyaluronic acid binding;GO:0071944,cellular_component,cell periphery;GO:0005886,cellular_component,plasma membrane;GO:0007165,biological_process,signal transduction;GO:0006027,biological_process,glycos…	-
Galnt18	0.197189	0.309066	0.516793	0.637113	-1.25557	0.15806	8.54178	0.0299474	0.673875	Q59J91,Polypeptide N-acetylgalactosaminyltransferase	XP_006507721.1,polypeptide N-acetylgalactosaminyltransferase 18 isoform X1	PF00535,lycosyl transferase family 2;PF00652,Ricin-type beta-trefoil lectin domain	IPR035992,Ricin B-like lectins;IPR000772,Ricin B, lectin domain;IPR029044,Nucleotide-diphospho-sugar transferases;IPR001173,Glycosyltransferase 2-like	KOG3736,Polypeptide N-acetylgalactosaminyltransferase;ENOG410XPMK,-	GO:0005794,cellular_component,Golgi apparatus;GO:0006486,biological_process,protein glycosylation;GO:0016740,molecular_function,transferase activity;GO:0016757,molecular_function,transferase activity, transferring glycosyl groups;GO:0030246,molecular_function,carbohydrate binding;GO:0000139,cellular_component,Golgi membrane;GO:0016020,cellular_component,membrane;GO:0016021,cellular_component,inte…	-
Plekha7	0.0504784	0.0398174	0.0946636	0.101481	-1.15681	-0.0334939	7.76718	0.0352833	0.673875	A0A1U7QN52,pleckstrin homology domain-containing family A member 7 isoform X9	XP_005075689.2,pleckstrin homology domain-containing family A member 7 isoform X9	-	IPR001202,WW domain;IPR036020,WW domain superfamily;IPR001849,Pleckstrin homology domain;IPR011993,PH-like domain superfamily	-	-	-
Adam12	0.0548851	0.296658	0.985503	0.424119	-2.09127	2.23464	6.37857	0.0493378	0.673875	A0A1U7Q5M9,disintegrin and metalloproteinase domain-containing protein 12	XP_005063417.1,disintegrin and metalloproteinase domain-containing protein 12	-	IPR001590,Peptidase M12B, ADAM/reprolysin;IPR024079,Metallopeptidase, catalytic domain superfamily;IPR001762,Disintegrin domain;IPR034027,Reprolysin domain, adamalysin-type;IPR000742,EGF-like domain;IPR006586,ADAM, cysteine-rich;IPR018358,Disintegrin, conserved site;IPR036436,Disintegrin domain superfamily;IPR002870,Peptidase M12B, propeptide	-	GO:0006508,biological_process,proteolysis;GO:0008237,molecular_function,metallopeptidase activity;GO:0046872,molecular_function,metal ion binding;GO:0004222,molecular_function,metalloendopeptidase activity;GO:0016020,cellular_component,membrane;GO:0007229,biological_process,integrin-mediated signaling pathway;GO:0016021,cellular_component,integral component of membrane	-
Kcnq1	0.15064	0.19444	0.653504	0.445358	-1.72486	0.61872	17.7439	0.00701267	0.673875	F1LMY9,Potassium voltage-gated channel subfamily KQT member 1	-	PF00520,Ion transport protein;PF03520,KCNQ voltage-gated potassium channel	IPR005821,Ion transport domain;IPR013821,Potassium channel, voltage dependent, KCNQ, C-terminal;IPR003937,Potassium channel, voltage dependent, KCNQ;IPR028325,Voltage-gated potassium channel;IPR005827,Potassium channel, voltage dependent, KCNQ1	COG1226,Kef-type K+ transport systems, predicted NAD-binding component;KOG1419,Voltage-gated K+ channel KCNQ	GO:0034236,molecular_function,protein kinase A catalytic subunit binding;GO:0005770,cellular_component,late endosome;GO:0015271,molecular_function,outward rectifier potassium channel activity;GO:0098915,biological_process,membrane repolarization during ventricular cardiac muscle cell action potential;GO:0005783,cellular_component,endoplasmic reticulum;GO:0086009,biological_process,membrane repola…	-
Retn	0.0918777	0.0296481	0.884915	1.9279	-4.49168	0.300841	34.5175	0.00156482	0.466242	Q5BMX4,Resistin	NP_001191888.1,-;NP_075360.1,resistin precursor	PF06954,Resistin	IPR036262,Resistin-like superfamily;IPR009714,Resistin	ENOG410J40Z,-;ENOG410ZE8R,-	GO:0005179,molecular_function,hormone activity;GO:0010469,biological_process,regulation of signaling receptor activity;GO:0005576,cellular_component,extracellular region	-
Cd209f	0	0.105968	0.682776	1.13699	-4.26286	0.029693	14.5133	0.0108411	0.673875	D3Z1H5,CD209f antigen	-	PF00059,Lectin C-type domain	IPR016187,C-type lectin fold;IPR018378,C-type lectin, conserved site;IPR033989,CD209-like, C-type lectin-like domain;IPR001304,C-type lectin-like;IPR016186,C-type lectin-like/link domain superfamily	-	GO:0005537,molecular_function,mannose binding;GO:0008150,biological_process,biological_process;GO:0030246,molecular_function,carbohydrate binding;GO:0016020,cellular_component,membrane;GO:0005575,cellular_component,cellular_component;GO:0016021,cellular_component,integral component of membrane	-
Gas6	1.80063	6.69696	13.8976	10.5808	-1.60983	4.39764	7.62377	0.0366829	0.673875	Q6IRL1,Gas6 protein	NP_476441.2,growth arrest-specific protein 6 precursor	PF00054,Laminin G domain;PF14670,Coagulation Factor Xa inhibitory site;PF07645,Calcium-binding EGF domain;PF02210,Laminin G domain;PF00594,Vitamin K-dependent carboxylation/gamma-carboxyglutamic (GLA) domain	IPR017857,Coagulation factor-like, Gla domain superfamily;IPR018097,EGF-like calcium-binding, conserved site;IPR000294,Gamma-carboxyglutamic acid-rich (GLA) domain;IPR001791,Laminin G domain;IPR009030,Growth factor receptor cysteine-rich domain superfamily;IPR001881,EGF-like calcium-binding domain;IPR013320,Concanavalin A-like lectin/glucanase domain superfamily;IPR000152,EGF-type aspartate/aspar…	ENOG410IGK1,-;ENOG410ZPM2,-	GO:0005576,cellular_component,extracellular region;GO:0005509,molecular_function,calcium ion binding	K05464,ko01521,EGFR tyrosine kinase inhibitor resistance
Ankrd37	6.90496	4.34988	12.8924	18.6904	-1.531	4.06742	16.6043	0.00818268	0.673875	B2RYS4,Ankyrin repeat domain 37	NP_001101870.1,ankyrin repeat domain-containing protein 37	PF12796,Ankyrin repeats (3 copies)	IPR020683,Ankyrin repeat-containing domain;IPR002110,Ankyrin repeat;IPR036770,Ankyrin repeat-containing domain superfamily	KOG0504,FOG: Ankyrin repeat;COG0666,FOG: Ankyrin repeat	GO:0005737,cellular_component,cytoplasm;GO:0005829,cellular_component,cytosol;GO:0005739,cellular_component,mitochondrion;GO:0005634,cellular_component,nucleus	-
Tll1	0.126225	0.0905151	0.421968	0.401788	-1.96073	1.06435	24.0691	0.00357882	0.629236	G3X9F5,Metalloendopeptidase	NP_033416.2,tolloid-like protein 1 precursor	PF14670,Coagulation Factor Xa inhibitory site;PF00431,CUB domain;PF01400,Astacin (Peptidase family M12A)	IPR035914,Spermadhesin, CUB domain superfamily;IPR018097,EGF-like calcium-binding, conserved site;IPR034036,Tolloid/BMP1 peptidase domain;IPR024079,Metallopeptidase, catalytic domain superfamily;IPR001506,Peptidase M12A;IPR006026,Peptidase, metallopeptidase;IPR001881,EGF-like calcium-binding domain;IPR000859,CUB domain;IPR000152,EGF-type aspartate/asparagine hydroxylation site;IPR000742,EGF-like …	KOG3714,Meprin A metalloprotease;ENOG410ZPX7,-	GO:0006508,biological_process,proteolysis;GO:0016787,molecular_function,hydrolase activity;GO:0008237,molecular_function,metallopeptidase activity;GO:0046872,molecular_function,metal ion binding;GO:0005509,molecular_function,calcium ion binding;GO:0004222,molecular_function,metalloendopeptidase activity;GO:0008233,molecular_function,peptidase activity;GO:0008270,molecular_function,zinc ion binding	-
Lpl	1.36034	0.898043	5.78501	4.17004	-2.17374	5.01728	44.6444	0.00084099	0.362763	Q3U841,Lipoprotein lipase	-	PF01477,PLAT/LH2 domain;PF00151,Lipase	IPR000734,Triacylglycerol lipase family;IPR002330,Lipoprotein lipase;IPR016272,Lipase, LIPH-type;IPR033906,Lipase, N-terminal;IPR036392,PLAT/LH2 domain superfamily;IPR001024,PLAT/LH2 domain;IPR013818,Lipase/vitellogenin;IPR029058,Alpha/Beta hydrolase fold	ENOG4111GMM,-;ENOG410IJUA,-	GO:0006629,biological_process,lipid metabolic process;GO:0042627,cellular_component,chylomicron;GO:0016787,molecular_function,hydrolase activity;GO:0031225,cellular_component,anchored component of membrane;GO:0034361,cellular_component,very-low-density lipoprotein particle;GO:0004465,molecular_function,lipoprotein lipase activity;GO:0005886,cellular_component,plasma membrane;GO:0008201,molecular_…	-
Mmp2	1.00597	3.65238	8.55055	5.18574	-1.64021	3.95861	7.33312	0.0391942	0.673875	Q3UG07,Matrix metallopeptidase 2	NP_032636.1,72 kDa type IV collagenase preproprotein	PF00413,Matrixin;PF01471,Putative peptidoglycan binding domain;PF00040,ibronectin type II domain;PF00045,Hemopexin	IPR001818,Peptidase M10, metallopeptidase;IPR018486,Hemopexin, conserved site;IPR036375,Hemopexin-like domain superfamily;IPR036365,PGBD-like superfamily;IPR021190,Peptidase M10A;IPR000562,Fibronectin type II domain;IPR002477,Peptidoglycan binding-like;IPR036366,PGBD superfamily;IPR024079,Metallopeptidase, catalytic domain superfamily;IPR013806,Kringle-like fold;IPR006026,Peptidase, metallopeptid…	KOG1565,Gelatinase A and related matrix metalloproteases;ENOG410XQ5D,-	GO:0060325,biological_process,face morphogenesis;GO:0001666,biological_process,response to hypoxia;GO:0030574,biological_process,collagen catabolic process;GO:0048705,biological_process,skeletal system morphogenesis;GO:0005615,cellular_component,extracellular space;GO:0006508,biological_process,proteolysis;GO:0016787,molecular_function,hydrolase activity;GO:0005737,cellular_component,cytoplasm;GO…	K01398,ko01522,Endocrine resistance;K01398,ko04670,Leukocyte transendothelial migration;K01398,ko05219,Bladder cancer;K01398,ko04915,Estrogen signaling pathway;K01398,ko05200,Pathways in cancer;K01398,ko05205,Proteoglycans in cancer;K01398,ko04912,GnRH signaling pathway;K01398,ko04933,AGE-RAGE signaling pathway in diabetic complications
Hp	8.07352	4.6348	35.0832	78.4189	-3.20484	5.69819	35.4274	0.00147071	0.449362	Q3UBS3,Haptoglobin	NP_059066.1,haptoglobin isoform 1 preproprotein	PF00089,Trypsin	IPR008292,Haptoglobin;IPR001254,Serine proteases, trypsin domain;IPR009003,Peptidase S1, PA clan;IPR035976,Sushi/SCR/CCP superfamily;IPR000436,Sushi/SCR/CCP domain;IPR001314,Peptidase S1A, chymotrypsin family	KOG3627,Trypsin;COG5640,Secreted trypsin-like serine protease	GO:0006508,biological_process,proteolysis;GO:0007219,biological_process,Notch signaling pathway;GO:0004252,molecular_function,serine-type endopeptidase activity;GO:0030492,molecular_function,hemoglobin binding;GO:0005576,cellular_component,extracellular region;GO:0005615,cellular_component,extracellular space	-
Egln1	13.4772	18.8742	32.4355	40.2457	-1.23258	6.5712	24.3542	0.00352462	0.629236	A0A250YHH0,Egl nine 1	-	-	IPR005123,Oxoglutarate/iron-dependent dioxygenase;IPR006620,Prolyl 4-hydroxylase, alpha subunit;IPR002893,Zinc finger, MYND-type	-	GO:0031418,molecular_function,L-ascorbic acid binding;GO:0016705,molecular_function,oxidoreductase activity, acting on paired donors, with incorporation or reduction of molecular oxygen;GO:0046872,molecular_function,metal ion binding;GO:0016491,molecular_function,oxidoreductase activity;GO:0005506,molecular_function,iron ion binding;GO:0055114,biological_process,oxidation-reduction process	-
Naalad2	0.0649156	0.167582	0.406312	0.403031	-1.88359	0.367421	12.6751	0.0142647	0.673875	G3UWC2,N-acetylated alpha-linked acidic dipeptidase 2, isoform CRA_a	XP_017169097.1,-	PF04253,Transferrin receptor-like dimerisation domain;PF04389,Peptidase family M28;PF02225,PA domain	IPR036757,Transferrin receptor-like, dimerisation domain superfamily;IPR007484,Peptidase M28;IPR007365,Transferrin receptor-like, dimerisation domain;IPR003137,PA domain	COG2234,Predicted aminopeptidases;KOG2195,Transferrin receptor and related proteins containing the protease-associated (PA) domain	GO:0006508,biological_process,proteolysis;GO:0016021,cellular_component,integral component of membrane;GO:0004180,molecular_function,carboxypeptidase activity;GO:0008233,molecular_function,peptidase activity;GO:0016020,cellular_component,membrane;GO:0042135,biological_process,neurotransmitter catabolic process;GO:0050129,molecular_function,N-formylglutamate deformylase activity	-
Thy1	6.09121	8.02644	18.3149	10.5658	-1.08427	5.01241	12.5615	0.0145228	0.673875	Q53YX2,CD90.1	-	PF00047,Immunoglobulin domain	IPR007110,Immunoglobulin-like domain;IPR013151,Immunoglobulin;IPR033292,Thy-1 membrane glycoprotein;IPR036179,Immunoglobulin-like domain superfamily;IPR013783,Immunoglobulin-like fold;IPR013106,Immunoglobulin V-set domain	ENOG410YYC2,-;ENOG410IVXA,-	GO:0006469,biological_process,negative regulation of protein kinase activity;GO:0051281,biological_process,positive regulation of release of sequestered calcium ion into cytosol;GO:0030334,biological_process,regulation of cell migration;GO:0050870,biological_process,positive regulation of T cell activation;GO:0046549,biological_process,retinal cone cell development;GO:0098609,biological_process,c…	-
Plet1	1.40641	1.45468	3.766	2.86488	-1.26066	2.23048	15.5012	0.00933855	0.673875	G3H2I4,Placenta-expressed transcript 1 protein	XP_007619096.2,-;XP_003498587.3,placenta-expressed transcript 1 protein	-	IPR026184,Placenta-expressed transcript 1	-	GO:0016021,cellular_component,integral component of membrane;GO:0016020,cellular_component,membrane	-
Cryab	3.88681	2.05743	6.29831	6.75404	-1.16699	2.8383	7.79659	0.0352943	0.673875	Q52L78,Cryab protein	XP_006510033.1,-;NP_034094.1,alpha-crystallin B chain;NP_001276713.1,-;NP_001276711.1,-;NP_001276714.1,-	PF00011,Hsp20/alpha crystallin family;PF00525,Alpha crystallin A chain, N terminal	IPR001436,Alpha crystallin/Heat shock protein;IPR003090,Alpha-crystallin, N-terminal;IPR008978,HSP20-like chaperone;IPR002068,Alpha crystallin/Hsp20 domain;IPR037882,Alpha-crystallin B chain, ACD domain;IPR031107,Small heat shock protein HSP20	ENOG410YERS,-;KOG3591,Alpha crystallins	GO:0008092,molecular_function,cytoskeletal protein binding;GO:0043197,cellular_component,dendritic spine;GO:0031109,biological_process,microtubule polymerization or depolymerization;GO:0051260,biological_process,protein homooligomerization;GO:0001666,biological_process,response to hypoxia;GO:0051082,molecular_function,unfolded protein binding;GO:0008017,molecular_function,microtubule binding;GO:0…	K09542,ko04213,Longevity regulating pathway - multiple species;K09542,ko04141,Protein processing in endoplasmic reticulum
Crabp1	0.610509	2.62674	18.053	8.40966	-3.1169	2.5958	16.9968	0.00778625	0.673875	G3H0C0,Cellular retinoic acid-binding protein 1	XP_003497951.1,-	PF00061,Lipocalin / cytosolic fatty-acid binding protein family	IPR031259,Intracellular lipid binding protein;IPR031279,Cellular retinoic acid-binding protein 1;IPR000463,Cytosolic fatty-acid binding;IPR000566,Lipocalin/cytosolic fatty-acid binding domain;IPR012674,Calycin	-	GO:0005737,cellular_component,cytoplasm;GO:0001972,molecular_function,retinoic acid binding;GO:0008289,molecular_function,lipid binding;GO:0034653,biological_process,retinoic acid catabolic process	-
Loxl1	0.308015	1.6187	5.05335	2.31104	-2.02025	2.94596	6.40115	0.049058	0.673875	A0A0R4J0Q4,Lysyl oxidase homolog 1	NP_034859.2,lysyl oxidase homolog 1 preproprotein	PF01186,Lysyl oxidase	IPR001695,Lysyl oxidase;IPR019828,Lysyl oxidase, conserved site	-	GO:0031012,cellular_component,extracellular matrix;GO:0005578,,;GO:0005737,cellular_component,cytoplasm;GO:0005604,cellular_component,basement membrane;GO:0055114,biological_process,oxidation-reduction process;GO:0001669,cellular_component,acrosomal vesicle;GO:0005507,molecular_function,copper ion binding;GO:0035904,biological_process,aorta development;GO:0016641,molecular_function,oxidoreductase…	-
Rbp1	0.540202	2.36543	5.32899	3.7598	-1.73263	3.00149	6.70736	0.0454714	0.673875	Q58EU7,Rbp1 protein	NP_035384.1,retinol-binding protein 1	PF00061,Lipocalin / cytosolic fatty-acid binding protein family	IPR031259,Intracellular lipid binding protein;IPR012674,Calycin;IPR000463,Cytosolic fatty-acid binding;IPR000566,Lipocalin/cytosolic fatty-acid binding domain;IPR031264,Retinol-binding protein 1	ENOG4111US8,-;KOG4015,Fatty acid-binding protein FABP	GO:0019841,molecular_function,retinol binding;GO:0002138,biological_process,retinoic acid biosynthetic process;GO:0006776,biological_process,vitamin A metabolic process;GO:0042573,biological_process,retinoic acid metabolic process;GO:0042572,biological_process,retinol metabolic process;GO:0008289,molecular_function,lipid binding;GO:0033189,biological_process,response to vitamin A;GO:0030852,biolo…	-
Rbp2	6.01337	8.90544	13.4458	16.4473	-1.06888	3.44325	12.8885	0.013797	0.673875	Q059R7,Retinol binding protein 2, cellular	NP_033060.3,retinol-binding protein 2	PF00061,Lipocalin / cytosolic fatty-acid binding protein family	IPR031259,Intracellular lipid binding protein;IPR000463,Cytosolic fatty-acid binding;IPR000566,Lipocalin/cytosolic fatty-acid binding domain;IPR012674,Calycin	ENOG4111US8,-;KOG4015,Fatty acid-binding protein FABP	GO:0019841,molecular_function,retinol binding;GO:0005829,cellular_component,cytosol;GO:0008289,molecular_function,lipid binding	K14622,ko04977,Vitamin digestion and absorption
Slc35g2	0.421995	0.544696	1.03781	1.34134	-1.35944	0.467223	11.352	0.0175449	0.673875	A0A1U8BW14,solute carrier family 35 member G2 isoform X1	XP_005072070.1,solute carrier family 35 member G2 isoform X1;XP_012970295.1,-	-	IPR000620,EamA domain	-	GO:0016021,cellular_component,integral component of membrane;GO:0016020,cellular_component,membrane	-
Slco2a1	0.0401647	0.0552994	0.494178	0.269155	-3.05105	1.58088	44.0741	0.000867831	0.363646	Q3TED0,Solute carrier organic anion transporter family member	NP_201571.2,solute carrier organic anion transporter family member 2A1	PF07648,Kazal-type serine protease inhibitor domain;PF03137,Organic Anion Transporter Polypeptide (OATP) family	IPR036259,MFS transporter superfamily;IPR004156,Organic anion transporter polypeptide;IPR002350,Kazal domain;IPR020846,Major facilitator superfamily domain;IPR036058,Kazal domain superfamily	ENOG410XRSF,-;KOG3626,Organic anion transporter	GO:0055085,biological_process,transmembrane transport;GO:0006811,biological_process,ion transport;GO:0005886,cellular_component,plasma membrane;GO:0016020,cellular_component,membrane;GO:0005215,molecular_function,transporter activity;GO:0016021,cellular_component,integral component of membrane	-
Sema3f	0.600175	0.351311	0.921816	1.20658	-1.19803	2.03401	7.61593	0.0367477	0.673875	A0A0G2K0S6,Semaphorin 3F	XP_017451180.1,semaphorin-3F isoform X1;XP_017451181.1,-;XP_017451182.1,-	PF01403,Sema domain	IPR001627,Sema domain;IPR036352,Sema domain superfamily;IPR016201,PSI domain;IPR036179,Immunoglobulin-like domain superfamily;IPR013783,Immunoglobulin-like fold;IPR003599,Immunoglobulin subtype;IPR003598,Immunoglobulin subtype 2;IPR027231,Semaphorin;IPR007110,Immunoglobulin-like domain	-	GO:0021637,biological_process,trigeminal nerve structural organization;GO:0021785,biological_process,branchiomotor neuron axon guidance;GO:1902285,biological_process,semaphorin-plexin signaling pathway involved in neuron projection guidance;GO:1902287,biological_process,semaphorin-plexin signaling pathway involved in axon guidance;GO:0001755,biological_process,neural crest cell migration;GO:00364…	-
Rbms3	0.0487623	0.076428	0.154634	0.110285	-1.14507	0.0864227	6.90654	0.0432266	0.673875	A0A286XE98,RNA binding motif single stranded interacting protein 3	-	-	IPR012677,Nucleotide-binding alpha-beta plait domain superfamily;IPR034406,RBMS3, RNA recognition motif 2;IPR035979,RNA-binding domain superfamily;IPR000504,RNA recognition motif domain;IPR002343,Paraneoplastic encephalomyelitis antigen	-	GO:0003723,molecular_function,RNA binding;GO:0003676,molecular_function,nucleic acid binding	-
Higd1a	13.5471	9.45527	21.8653	28.0923	-1.16358	5.81063	15.0277	0.0100879	0.673875	Q8R472,HIG1 domain family member 1A, mitochondrial	-	PF04588,Hypoxia induced protein conserved region	IPR007667,Hypoxia induced protein, domain	-	GO:0016021,cellular_component,integral component of membrane;GO:0016020,cellular_component,membrane	-
Tspan7	0.277135	0.192107	0.523485	0.448813	-1.08671	1.38581	7.78199	0.0353129	0.673875	A0A1U7R422,Tetraspanin	XP_005080627.1,tetraspanin-7	-	IPR018503,Tetraspanin, conserved site;IPR018499,Tetraspanin/Peripherin;IPR008952,Tetraspanin, EC2 domain superfamily;IPR000301,Tetraspanin	-	GO:0016021,cellular_component,integral component of membrane;GO:0016020,cellular_component,membrane	-
Timp1	35.5336	38.1421	94.9953	90.9988	-1.38892	5.86136	54.2461	0.000505788	0.322517	A0A1A6H242,Uncharacterized protein	-	PF00965,Tissue inhibitor of metalloproteinase	IPR008993,Tissue inhibitor of metalloproteinases-like, OB-fold;IPR027465,Proteinase inhibitor I35b (TIMP), C-terminal;IPR030490,Tissue inhibitor of metalloproteinase, conserved site;IPR001134,Netrin domain;IPR001820,Protease inhibitor I35 (TIMP);IPR015611,Metalloproteinase inhibitor 1	-	GO:0010951,biological_process,negative regulation of endopeptidase activity;GO:0008191,molecular_function,metalloendopeptidase inhibitor activity;GO:0005576,cellular_component,extracellular region	-
Apln	7.04873	8.89756	20.4746	19.3747	-1.37894	5.46794	48.8295	0.000657197	0.33236	Q544B5,Apelin	NP_038940.1,apelin preproprotein	PF15360,APJ endogenous ligand	IPR026155,Apelin	ENOG410J5ST,-;ENOG410ZHPP,-	GO:0045776,biological_process,negative regulation of blood pressure;GO:0031704,molecular_function,apelin receptor binding;GO:1905564,biological_process,positive regulation of vascular endothelial cell proliferation;GO:0097755,biological_process,positive regulation of blood vessel diameter;GO:1902895,biological_process,positive regulation of pri-miRNA transcription by RNA polymerase II;GO:0043576,…	K05225,ko04080,Neuroactive ligand-receptor interaction
Prrg3	0.0774591	0.153818	0.533434	0.604921	-2.37454	1.10773	27.3085	0.00271134	0.599196	M0R4Y6,Transmembrane gamma-carboxyglutamic acid protein 3-like	XP_017443895.1,-;XP_006227074.1,-;XP_006228235.1,-;XP_006228236.1,-;XP_006253360.1,-;XP_008769561.1,-;XP_008757217.1,-;XP_006227073.1,-;XP_017443896.1,-;XP_017445438.1,-;XP_017445437.1,-;XP_219845.5,transmembrane gamma-carboxyglutamic acid protein 3;XP_008756354.1,-;XP_006253359.1,-;XP_017455867.1,-;XP_006228237.1,-;XP_017455866.1,-	PF00594,Vitamin K-dependent carboxylation/gamma-carboxyglutamic (GLA) domain	IPR017857,Coagulation factor-like, Gla domain superfamily;IPR035972,Gamma-carboxyglutamic acid-rich (GLA) domain superfamily;IPR000294,Gamma-carboxyglutamic acid-rich (GLA) domain	ENOG410IK6Z,-;ENOG4111M35,-	GO:0005509,molecular_function,calcium ion binding;GO:0005576,cellular_component,extracellular region;GO:0016021,cellular_component,integral component of membrane;GO:0016020,cellular_component,membrane	-
Gabre	0.0153162	0.0197696	0.233217	0.261727	-3.84823	-0.541941	58.0673	0.000426452	0.322517	A2AMW3,Gamma-aminobutyric acid	NP_059065.2,gamma-aminobutyric acid receptor subunit epsilon precursor	PF02932,Neurotransmitter-gated ion-channel transmembrane region;PF02931,Neurotransmitter-gated ion-channel ligand binding domain	IPR006028,Gamma-aminobutyric acid A receptor/Glycine receptor alpha;IPR018000,Neurotransmitter-gated ion-channel, conserved site;IPR006029,Neurotransmitter-gated ion-channel transmembrane domain;IPR006201,Neurotransmitter-gated ion-channel;IPR006202,Neurotransmitter-gated ion-channel ligand-binding domain;IPR036719,Neurotransmitter-gated ion-channel transmembrane domain superfamily;IPR036734,Neur…	ENOG410XNQG,-;KOG3642,GABA receptor	GO:0005216,molecular_function,ion channel activity;GO:0006821,biological_process,chloride transport;GO:0004888,molecular_function,transmembrane signaling receptor activity;GO:0004890,molecular_function,GABA-A receptor activity;GO:0006811,biological_process,ion transport;GO:0005886,cellular_component,plasma membrane;GO:0005230,molecular_function,extracellular ligand-gated ion channel activity;GO:0…	K05185,ko04723,Retrograde endocannabinoid signaling;K05185,ko04727,GABAergic synapse;K05185,ko05033,Nicotine addiction;K05185,ko04080,Neuroactive ligand-receptor interaction;K05185,ko05032,Morphine addiction
Bgn	1.76913	7.37256	16.4603	10.6639	-1.65137	5.79013	6.70086	0.0455437	0.673875	Q3TNY9,Biglycan	NP_031568.2,biglycan preproprotein	PF13855,Leucine rich repeat;PF01462,Leucine rich repeat N-terminal domain	IPR001611,Leucine-rich repeat;IPR016352,Small leucine-rich proteoglycan, class I, decorin/asporin/byglycan;IPR032675,Leucine-rich repeat domain superfamily;IPR000372,Leucine-rich repeat N-terminal domain;IPR003591,Leucine-rich repeat, typical subtype;IPR028547,Biglycan	KOG0619,FOG: Leucine rich repeat;COG4886,Leucine-rich repeat (LRR) protein	GO:0009986,cellular_component,cell surface;GO:0005578,,;GO:0031012,cellular_component,extracellular matrix;GO:0030133,cellular_component,transport vesicle;GO:0001974,biological_process,blood vessel remodeling;GO:0005576,cellular_component,extracellular region	-
Stard8	0.451793	0.647007	1.21967	0.967944	-1.05277	2.19339	9.77613	0.0233502	0.673875	D4A5B9,StAR-related lipid transfer domain-containing 8	XP_017457519.1,-;XP_006257137.1,-;NP_001101319.2,stAR-related lipid transfer protein 8	PF01852,START domain;PF00620,RhoGAP domain	IPR008936,Rho GTPase activation protein;IPR023393,START-like domain superfamily;IPR000198,Rho GTPase-activating protein domain;IPR002913,START domain	ENOG410XQ10,-;KOG2200,Tumour suppressor protein p122-RhoGAP/DLC1	GO:0008289,molecular_function,lipid binding;GO:0007165,biological_process,signal transduction	-
Slc16a2	0.0765702	0.175705	0.362107	0.256559	-1.37265	-0.0378178	6.94034	0.0429817	0.673875	Q05BA2,Slc16a2 protein	NP_033223.2,monocarboxylate transporter 8	-	IPR036259,MFS transporter superfamily;IPR030761,Monocarboxylate transporter 8;IPR020846,Major facilitator superfamily domain;IPR011701,Major facilitator superfamily	ENOG410IMVZ,-;ENOG410Z4JM,-	GO:0015349,molecular_function,thyroid hormone transmembrane transporter activity;GO:0055085,biological_process,transmembrane transport;GO:0005886,cellular_component,plasma membrane;GO:0070327,biological_process,thyroid hormone transport;GO:0016020,cellular_component,membrane;GO:0005887,cellular_component,integral component of plasma membrane;GO:0016021,cellular_component,integral component of mem…	K08231,ko04919,Thyroid hormone signaling pathway
Tspan6	0.22888	0.681763	1.18863	1.13264	-1.43638	0.775165	6.59969	0.0466898	0.673875	Q99L96,Tetraspanin	NP_062630.2,tetraspanin-6	PF00335,Tetraspanin family	IPR018503,Tetraspanin, conserved site;IPR018499,Tetraspanin/Peripherin;IPR008952,Tetraspanin, EC2 domain superfamily;IPR000301,Tetraspanin	KOG3882,Tetraspanin family integral membrane protein;ENOG4111IRY,-	GO:1901223,biological_process,negative regulation of NIK/NF-kappaB signaling;GO:0016020,cellular_component,membrane;GO:0016021,cellular_component,integral component of membrane;GO:0039532,biological_process,negative regulation of viral-induced cytoplasmic pattern recognition receptor signaling pathway	-
Srpx2	0.0496492	0.400534	1.24786	0.754842	-2.26044	0.885424	6.44193	0.0485581	0.673875	A3FEK9,Sushi repeat containing protein, X-linked 2	XP_014983282.1,-;XP_014983281.1,-;XP_014983283.1,-	PF00084,Sushi repeat (SCR repeat);PF13778,omain of unknown function (DUF4174);PF02494,HYR domain	IPR003410,HYR domain;IPR000436,Sushi/SCR/CCP domain;IPR035976,Sushi/SCR/CCP superfamily;IPR025232,Domain of unknown function DUF4174;IPR028768,Sushi repeat-containing protein SRPX2	ENOG4110JE2,-;ENOG410IJCK,-	GO:0071625,biological_process,vocalization behavior;GO:0090050,biological_process,positive regulation of cell migration involved in sprouting angiogenesis;GO:0042325,biological_process,regulation of phosphorylation;GO:0036458,molecular_function,hepatocyte growth factor binding;GO:0005737,cellular_component,cytoplasm;GO:0005102,molecular_function,signaling receptor binding;GO:0098609,biological_pr…	-
Nox1	0.307083	0.502543	1.01003	1.12998	-1.47037	1.32109	14.1148	0.0114257	0.673875	M0R934,NADPH oxidase 1	-	PF08030,erric reductase NAD binding domain;PF08022,AD-binding domain;PF01794,erric reductase like transmembrane component	IPR017927,Ferredoxin reductase-type FAD-binding domain;IPR017938,Riboflavin synthase-like beta-barrel;IPR013130,Ferric reductase transmembrane component-like domain;IPR000778,Cytochrome b245, heavy chain;IPR029650,NADPH oxidase 1;IPR013121,Ferric reductase, NAD binding domain;IPR013112,FAD-binding 8	KOG0039,Ferric reductase, NADH/NADPH oxidase and related proteins;ENOG410XNZY,-	GO:0042743,biological_process,hydrogen peroxide metabolic process;GO:1990451,biological_process,cellular stress response to acidic pH;GO:0048365,molecular_function,Rac GTPase binding;GO:0005769,cellular_component,early endosome;GO:0071438,cellular_component,invadopodium membrane;GO:0042554,biological_process,superoxide anion generation;GO:0071455,biological_process,cellular response to hyperoxia;…	-
Alas2	0.467886	0.652635	3.49992	2.10125	-2.37587	2.04338	34.211	0.00159838	0.466242	A2AFM0,5-aminolevulinate synthase	NP_033783.1,5-aminolevulinate synthase, erythroid-specific, mitochondrial isoform a	PF00155,Aminotransferase class I and II;PF09029,5-aminolevulinate synthase presequence	IPR015424,Pyridoxal phosphate-dependent transferase;IPR001917,Aminotransferase, class-II, pyridoxal-phosphate binding site;IPR015118,5-aminolevulinate synthase presequence;IPR004839,Aminotransferase, class I/classII;IPR010961,Tetrapyrrole biosynthesis, 5-aminolevulinic acid synthase;IPR015421,Pyridoxal phosphate-dependent transferase, major domain;IPR015422,Pyridoxal phosphate-dependent transfera…	KOG1360,5-aminolevulinate synthase;COG0156,7-keto-8-aminopelargonate synthetase and related enzymes	GO:0006783,biological_process,heme biosynthetic process;GO:0030170,molecular_function,pyridoxal phosphate binding;GO:0006879,biological_process,cellular iron ion homeostasis;GO:0003824,molecular_function,catalytic activity;GO:0006778,biological_process,porphyrin-containing compound metabolic process;GO:0016740,molecular_function,transferase activity;GO:0003870,molecular_function,5-aminolevulinate…	K00643,ko00860,Porphyrin and chlorophyll metabolism;K00643,ko00260,Glycine, serine and threonine metabolism
Mageh1	0.488728	0.498025	1.47231	1.16352	-1.4637	0.4142	14.3429	0.010977	0.673875	Q3UKU3,Melanoma antigen, family H, 1	NP_076277.1,melanoma-associated antigen H1	PF01454,MAGE family	IPR037445,Melanoma-associated antigen;IPR002190,MAGE homology domain	KOG4562,Uncharacterized conserved protein (tumor-rejection antigen MAGE in humans);ENOG4111S70,-	GO:0005737,cellular_component,cytoplasm;GO:0016021,cellular_component,integral component of membrane;GO:0016020,cellular_component,membrane	-
Gpm6b	0.110101	0.133755	0.484771	0.289703	-1.71744	0.569124	15.6854	0.00917971	0.673875	A2AEG6,Glycoprotein m6b, isoform CRA_g	NP_001171426.1,neuronal membrane glycoprotein M6-b isoform 1	PF01275,Myelin proteolipid protein (PLP or lipophilin)	IPR001614,Myelin proteolipid protein PLP;IPR018237,Myelin proteolipid protein PLP, conserved site	KOG4800,Neuronal membrane glycoprotein/Myelin proteolipid protein;ENOG4110EPW,-	GO:0032956,biological_process,regulation of actin cytoskeleton organization;GO:0085029,biological_process,extracellular matrix assembly;GO:0051893,biological_process,regulation of focal adhesion assembly;GO:0030501,biological_process,positive regulation of bone mineralization;GO:0016020,cellular_component,membrane;GO:0016021,cellular_component,integral component of membrane	-
RP24-511J14.2	0.556663	1.7134	2.41168	3.80926	-1.54561	1.87193	6.72365	0.0452909	0.673875	F7CAV3,Inositol polyphosphate 5-phosphatase OCRL-1	-	-	IPR036691,Endonuclease/exonuclease/phosphatase superfamily;IPR013783,Immunoglobulin-like fold	-	GO:0005802,cellular_component,trans-Golgi network;GO:0046856,biological_process,phosphatidylinositol dephosphorylation;GO:0004439,molecular_function,phosphatidylinositol-4,5-bisphosphate 5-phosphatase activity;GO:0043547,biological_process,positive regulation of GTPase activity;GO:0043087,biological_process,regulation of GTPase activity;GO:0048365,molecular_function,Rac GTPase binding;GO:0005737,…	-
Gm16212	1.06033	0.982611	1.95521	2.45962	-1.15786	0.173305	8.11848	0.0326614	0.673875	D3ZK83,Pleckstrin homology domain containing, family K member 1	NP_001101095.1,rhotekin-2	PF00169,PH domain	IPR030469,Rhotekin-2;IPR001849,Pleckstrin homology domain;IPR011993,PH-like domain superfamily	-	GO:0030097,biological_process,hemopoiesis;GO:0008284,biological_process,positive regulation of cell proliferation;GO:0005886,cellular_component,plasma membrane	-
Rps15a-ps6	0.922868	2.02505	8.16054	2.78298	-1.96114	0.506433	8.44596	0.0306799	0.673875	A0A091CT51,40S ribosomal protein S15a	XP_010609064.1,-	PF00410,Ribosomal protein S8	IPR035987,Ribosomal protein S8 superfamily;IPR000630,Ribosomal protein S8	-	GO:0003735,molecular_function,structural constituent of ribosome;GO:0005840,cellular_component,ribosome;GO:0006412,biological_process,translation;GO:0030529,,	-
Rnu3b4	3.1903	1.9506	6.77693	5.56982	-1.28937	-0.00110386	7.77257	0.0354829	0.673875	G3HMT2,Uncharacterized protein	-	-	-	-	-	-
Gm28373	0.459351	0.14608	1.03079	1.40528	-2.02009	1.1079	9.8449	0.0232194	0.673875	J3QPF8,Inositol-tetrakisphosphate 1-kinase	-	PF05770,Inositol 1, 3, 4-trisphosphate 5/6-kinase	IPR008656,Inositol-tetrakisphosphate 1-kinase	-	GO:0052725,molecular_function,inositol-1,3,4-trisphosphate 6-kinase activity;GO:0032957,biological_process,inositol trisphosphate metabolic process;GO:0047325,molecular_function,inositol tetrakisphosphate 1-kinase activity;GO:0005524,molecular_function,ATP binding;GO:0016324,cellular_component,apical plasma membrane;GO:0000287,molecular_function,magnesium ion binding;GO:0005622,cellular_component…	-
Meg3	0.256642	0.311854	0.703295	0.486725	-1.11785	3.00423	13.4446	0.0126165	0.673875	Q8CCV7,Uncharacterized protein	-	-	-	-	GO:0016525,biological_process,negative regulation of angiogenesis;GO:0030154,biological_process,cell differentiation;GO:0030948,biological_process,negative regulation of vascular endothelial growth factor receptor signaling pathway;GO:0005737,cellular_component,cytoplasm;GO:0008285,biological_process,negative regulation of cell proliferation;GO:0007411,biological_process,axon guidance;GO:0003713,…	-
Gm44314	4.86211	6.44546	10.8967	13.8695	-1.19212	0.371497	8.66574	0.0290855	0.673875	A0A1U7R5Y7,Histone H2A	XP_012981123.1,-;XP_012981136.1,-;XP_005086735.1,-	-	IPR032458,Histone H2A conserved site;IPR002119,Histone H2A;IPR009072,Histone-fold;IPR007125,Histone H2A/H2B/H3;IPR032454,Histone H2A, C-terminal domain	-	GO:0005694,cellular_component,chromosome;GO:0000786,cellular_component,nucleosome;GO:0003677,molecular_function,DNA binding;GO:0005634,cellular_component,nucleus;GO:0046982,molecular_function,protein heterodimerization activity	-
9930014A18Rik	0.0978427	0.112998	0.213508	0.243288	-1.17005	0.293168	9.19151	0.0261392	0.673875	Q8CBM1,Uncharacterized protein	-	-	-	-	-	-
Gm17035	102.704	37.485	148.923	214.827	-1.40481	5.74725	6.71331	0.0454053	0.673875	Q545R3,N-myc downstream regulated gene 1	NP_032707.2,protein NDRG1	PF03096,Ndr family	IPR004142,NDRG;IPR030693,Protein NDRG1;IPR029058,Alpha/Beta hydrolase fold	ENOG410XSPF,-;KOG2931,Differentiation-related gene 1 protein (NDR1 protein), related proteins	GO:0005886,cellular_component,plasma membrane;GO:0008017,molecular_function,microtubule binding;GO:0005634,cellular_component,nucleus;GO:0015630,cellular_component,microtubule cytoskeleton;GO:0090232,biological_process,positive regulation of spindle checkpoint;GO:0017137,molecular_function,Rab GTPase binding;GO:0005737,cellular_component,cytoplasm;GO:0005913,cellular_component,cell-cell adherens …	-
Gm23935	87.8085	91.5755	139.378	205.63	-1.0012	2.92172	9.21468	0.0262292	0.673875	-	-	-	-	-	-	-
Rpl35a-ps3	1.4159	2.24934	3.51668	5.0361	-1.29084	0.0893573	7.96227	0.0340107	0.673875	I3MBF4,Uncharacterized protein	XP_013220635.1,-;XP_005340320.1,-	PF01247,Ribosomal protein L35Ae	IPR009000,Translation protein, beta-barrel domain superfamily;IPR018266,Ribosomal protein L35Ae, conserved site;IPR038661,Ribosomal protein L35A superfamily;IPR001780,Ribosomal protein L35A	COG2451,Ribosomal protein L35AE/L33A;KOG0887,60S ribosomal protein L35A/L37	GO:0005840,cellular_component,ribosome;GO:0005622,cellular_component,intracellular;GO:0006412,biological_process,translation;GO:0003735,molecular_function,structural constituent of ribosome;GO:0005739,cellular_component,mitochondrion	-
Snora74a	2.03549	3.22446	5.83898	5.85916	-1.21922	-0.190516	8.09114	0.0328556	0.673875	-	-	-	-	-	-	-
Gm38157	0.341755	1.04767	1.70849	2.43691	-1.66787	1.26724	7.96663	0.033998	0.673875	Q4YJ79,Uncharacterized protein	XP_673041.1,-	-	-	-	-	-
Gm15851	0.712226	0.530375	2.29161	1.51445	-1.64401	-0.166021	12.5304	0.0145336	0.673875	A0A1S2ZNN2,prolargin	XP_007522177.1,prolargin	-	IPR001611,Leucine-rich repeat;IPR000372,Leucine-rich repeat N-terminal domain;IPR003591,Leucine-rich repeat, typical subtype;IPR027216,Prolargin;IPR032675,Leucine-rich repeat domain superfamily	-	GO:0005578,,;GO:0005201,molecular_function,extracellular matrix structural constituent	-
Snord47	8.00738	5.16782	17.2824	17.2816	-1.41903	-0.0382741	9.98115	0.0225546	0.673875	-	-	-	-	-	-	-
Gm36988	0.271112	0.991501	1.90106	3.67901	-2.24308	2.07541	10.4147	0.0208936	0.673875	Q4YIL0,Uncharacterized protein	XP_668908.1,-	-	-	-	-	-
Gm26883	0.148904	0.407281	0.840332	0.634345	-1.48645	1.40431	7.80373	0.0352385	0.673875	M0R6R4,Teashirt zinc finger homeobox 2	-	-	IPR013087,Zinc finger C2H2-type;IPR027008,Teashirt family;IPR001356,Homeobox domain;IPR036236,Zinc finger C2H2 superfamily;IPR027010,Teashirt homologue 2	ENOG4110HP7,-;ENOG410IJ7P,-	GO:0003677,molecular_function,DNA binding;GO:0001078,molecular_function,transcriptional repressor activity, RNA polymerase II proximal promoter sequence-specific DNA binding;GO:0003676,molecular_function,nucleic acid binding;GO:0005634,cellular_component,nucleus;GO:0000122,biological_process,negative regulation of transcription by RNA polymerase II;GO:0006357,biological_process,regulation of tran…	-
Gm14414	1.39252	1.42976	2.62433	2.92674	-1.02614	0.320646	7.24672	0.0397317	0.673875	B2RYR8,40S ribosomal protein S8	NP_113894.1,-	PF01201,Ribosomal protein S8e	IPR022309,Ribosomal protein S8e/ribosomal biogenesis NSA2;IPR018283,Ribosomal protein S8e, conserved site;IPR001047,Ribosomal protein S8e	COG2007,Ribosomal protein S8E;KOG3283,40S ribosomal protein S8	GO:0030529,,;GO:0005840,cellular_component,ribosome;GO:0006412,biological_process,translation;GO:0003735,molecular_function,structural constituent of ribosome;GO:0005622,cellular_component,intracellular	K02995,ko03010,Ribosome
Gm6634	2.41255	2.47826	3.70307	5.93134	-1.03619	2.73399	8.30123	0.0316328	0.673875	A0A0G2JZP4,Uncharacterized protein	-	PF00078,Reverse transcriptase (RNA-dependent DNA polymerase)	IPR036691,Endonuclease/exonuclease/phosphatase superfamily;IPR000477,Reverse transcriptase domain	-	GO:0003964,molecular_function,RNA-directed DNA polymerase activity;GO:0006278,biological_process,RNA-dependent DNA biosynthetic process	-
Gm5547	1.52447	2.43764	6.07767	3.15625	-1.27925	1.42194	7.6057	0.0368325	0.673875	-	-	-	-	-	-	-
Gm42835	3.20608	1.60359	8.32266	7.45254	-1.73978	2.25252	14.5307	0.0108142	0.673875	-	-	-	-	-	-	-
Gm29865	1.56816	3.11404	6.55044	6.34562	-1.5349	1.02618	12.2273	0.01532	0.673875	-	-	-	-	-	-	-
Gm17501	1.32815	0.824197	2.24914	2.27642	-1.10706	1.86263	7.67056	0.0362996	0.673875	A0A287CT15,Uncharacterized protein	-	-	-	-	GO:0016021,cellular_component,integral component of membrane;GO:0016020,cellular_component,membrane	-
Gm12603	19.9454	19.8392	34.9211	55.6915	-1.24549	4.65115	16.7064	0.00807696	0.673875	-	-	-	-	-	-	-
Gm26840	0.979742	1.68877	2.61683	3.22363	-1.20095	2.68145	10.8742	0.0192455	0.673875	A0A1A6GJV9,Uncharacterized protein	-	PF00041,ibronectin type III domain;PF00092,von Willebrand factor type A domain	IPR003961,Fibronectin type III;IPR002035,von Willebrand factor, type A;IPR013783,Immunoglobulin-like fold;IPR036465,von Willebrand factor A-like domain superfamily;IPR036116,Fibronectin type III superfamily	-	-	-
Gm25767	8.33596	8.87208	22.3221	20.7276	-1.37333	0.946313	15.0182	0.00997786	0.673875	-	-	-	-	-	-	-
Rps15a-ps5	3.5069	3.33538	8.66845	6.21532	-1.16534	1.13251	9.74688	0.0234556	0.673875	G5AY31,40S ribosomal protein S15a	XP_004855852.1,-	PF00410,Ribosomal protein S8	IPR035987,Ribosomal protein S8 superfamily;IPR000630,Ribosomal protein S8	-	GO:0005737,cellular_component,cytoplasm;GO:0003735,molecular_function,structural constituent of ribosome;GO:0009615,biological_process,response to virus;GO:0005840,cellular_component,ribosome;GO:0008284,biological_process,positive regulation of cell proliferation;GO:0005739,cellular_component,mitochondrion;GO:0022627,cellular_component,cytosolic small ribosomal subunit;GO:0045787,biological_proce…	K02957,ko03010,Ribosome
Gm43637	0.074372	0.231992	0.577595	0.697742	-2.15062	0.276929	13.0066	0.013547	0.673875	Q4YJ79,Uncharacterized protein	XP_673041.1,-	-	-	-	-	-
8430423G03Rik	1.36221	1.50187	3.18629	2.65297	-1.07859	0.527005	8.417	0.0306402	0.673875	-	-	-	-	-	-	-
Rps4l	0.230766	0.546085	1.83453	1.50777	-2.18549	0.0371788	17.5702	0.00725312	0.673875	Q3V1Z5,40S ribosomal protein S4	-	PF16121,40S ribosomal protein S4 C-terminus;PF01479,S4 domain;PF00467,KOW motif;PF08071,RS4NT (NUC023) domain;PF00900,Ribosomal family S4e	IPR000876,Ribosomal protein S4e;IPR018199,Ribosomal protein S4e, N-terminal, conserved site;IPR013843,Ribosomal protein S4e, N-terminal;IPR032277,40S ribosomal protein S4, C-terminal domain;IPR038237,Ribosomal protein S4e, central domain superfamily;IPR013845,Ribosomal protein S4e, central region;IPR002942,RNA-binding S4 domain;IPR005824,KOW;IPR014722,Ribosomal protein L2, domain 2	KOG0378,40S ribosomal protein S4;COG1471,Ribosomal protein S4E	GO:0019843,molecular_function,rRNA binding;GO:0005622,cellular_component,intracellular;GO:0003735,molecular_function,structural constituent of ribosome;GO:0003723,molecular_function,RNA binding;GO:0005840,cellular_component,ribosome;GO:0022627,cellular_component,cytosolic small ribosomal subunit;GO:0006412,biological_process,translation;GO:0030529,,	-
Gm37474	0.179944	0.554856	1.05638	1.57766	-1.93504	0.663023	10.0091	0.022514	0.673875	-	-	-	-	-	-	-
Snord14e	46.3434	35.891	96.8485	75.9521	-1.1106	2.54216	11.0471	0.018602	0.673875	-	-	-	-	-	-	-
Plet1os	0.58263	0.733237	1.88121	1.6984	-1.49975	0.659675	16.1871	0.00852338	0.673875	-	-	-	-	-	-	-
4930447F24Rik	1.6047	1.91556	5.69307	6.33086	-1.82983	2.5726	36.6585	0.00132488	0.432209	-	-	-	-	-	-	-
