# Supplementary material for: Exercise accelerates recruitment of CD8+ T cell to promotes anti-tumor immunity in lung cancer via epinephrine
Source: BMC Cancer. 2024 Apr 15;24:474. doi: 10.1186/s12885-024-12224-7 (PMC11021002; doi:10.1186/s12885-024-12224-7)
Supplement: Supplementary file 6 — Supplementary Material 6 [file 12885_2024_12224_MOESM6_ESM.xlsx]

## Sheet: Additional file 4
Additional file 4. Annotation of sign up-regulated genes
Geneid	Exercise1	Exercise2	Control1	Control2	logFC	logCPM	F	PValue	FDR	uniprotAc	Refseq	pfam	interpro	eggNOG	GO(GO_term,class,description)	KEGG(KO,pathway,description)
Esr1	0.185844	0.263869	0.0974118	0.0867325	1.22516	1.11342	11.1311	0.0182269	0.673875	E7FJU2,Estrogen receptor	XP_011241368.1,-;NP_001289460.1,-;XP_006512496.1,-;XP_011241370.1,-;XP_006512498.1,-;XP_011241369.1,-;NP_001289461.1,-;XP_006512497.1,-;NP_031982.1,estrogen receptor isoform 1;NP_001289462.1,estrogen receptor isoform 2	PF12743,Oestrogen-type nuclear receptor final C-terminal;PF00105,Zinc finger, C4 type (two domains);PF00104,Ligand-binding domain of nuclear hormone receptor;PF02159,Oestrogen receptor	IPR000536,Nuclear hormone receptor, ligand-binding domain;IPR035500,Nuclear hormone receptor-like domain superfamily;IPR001723,Nuclear hormone receptor;IPR001628,Zinc finger, nuclear hormone receptor-type;IPR001292,Oestrogen receptor;IPR024178,Oestrogen receptor/oestrogen-related receptor;IPR024736,Oestrogen-type nuclear receptor final C-terminal domain;IPR013088,Zinc finger, NHR/GATA-type	ENOG410XRZC,-;KOG3575,FOG: Hormone receptors	GO:0019901,molecular_function,protein kinase binding;GO:0032991,cellular_component,protein-containing complex;GO:0005496,molecular_function,steroid binding;GO:0003677,molecular_function,DNA binding;GO:0000122,biological_process,negative regulation of transcription by RNA polymerase II;GO:0006355,biological_process,regulation of transcription, DNA-templated;GO:0005886,cellular_component,plasma mem…	K08550,ko04917,Prolactin signaling pathway;K08550,ko04961,Endocrine and other factor-regulated calcium reabsorption;K08550,ko04919,Thyroid hormone signaling pathway;K08550,ko01522,Endocrine resistance;K08550,ko04915,Estrogen signaling pathway;K08550,ko05205,Proteoglycans in cancer
Apc2	0.969331	0.848643	0.370405	0.45244	1.0937	2.89693	12.8372	0.0138481	0.673875	D3YTR0,Adenomatous polyposis coli protein 2	-	PF16629,Armadillo-associated region on APC;PF05956,APC basic domain;PF11414,Adenomatous polyposis coli tumour suppressor protein;PF05924,SAMP Motif;PF05923,APC repeat;PF16689,Coiled-coil N-terminus of APC, dimerisation domain;PF00514,Armadillo/beta-catenin-like repeat	IPR009224,SAMP;IPR026837,Adenomatous polyposis coli 2;IPR036149,APC, N-terminal coiled-coil domain superfamily;IPR000225,Armadillo;IPR032038,Adenomatous polyposis coli, N-terminal dimerisation domain;IPR016024,Armadillo-type fold;IPR026818,Adenomatous polyposis coli (APC) family;IPR009223,Adenomatous polyposis coli protein repeat;IPR009234,Adenomatous polyposis coli protein basic domain;IPR011989…	KOG2122,Beta-catenin-binding protein APC, contains ARM repeats;ENOG410XR2V,-	GO:0030496,cellular_component,midbody;GO:0030178,biological_process,negative regulation of Wnt signaling pathway;GO:0031941,cellular_component,filamentous actin;GO:0016055,biological_process,Wnt signaling pathway;GO:0031258,cellular_component,lamellipodium membrane;GO:0005884,cellular_component,actin filament;GO:0005737,cellular_component,cytoplasm;GO:0045171,cellular_component,intercellular brid…	-
Rassf9	0.770582	2.5087	0.546623	0.258194	1.93911	1.08234	8.15137	0.0326631	0.673875	A0A1X7SB70,Ras association domain-containing protein 9	XP_006513695.1,ras association domain-containing protein 9 isoform X1	-	IPR033633,Ras association domain-containing protein 9;IPR000159,Ras-associating (RA) domain;IPR029071,Ubiquitin-like domain superfamily;IPR033593,N-terminal RASSF family	-	GO:0007165,biological_process,signal transduction;GO:0016197,biological_process,endosomal transport;GO:0005622,cellular_component,intracellular	-
Gm10271	7.091	7.05217	1.53547	1.51904	2.1517	-0.540469	25.205	0.00320147	0.616309	-	-	-	-	-	-	-
Avil	1.95326	1.22616	0.771502	0.654466	1.12075	1.97881	7.913	0.0343996	0.673875	Q3TBC5,Uncharacterized protein	NP_033765.2,advillin	PF02209,Villin headpiece domain;PF00626,elsolin repeat	IPR007123,Gelsolin-like domain;IPR036180,Gelsolin-like domain superfamily;IPR003128,Villin headpiece;IPR036886,Villin headpiece domain superfamily;IPR029006,ADF-H/Gelsolin-like domain superfamily;IPR007122,Villin/Gelsolin	KOG0443,Actin regulatory proteins (gelsolin/villin family);ENOG410XR0A,-	GO:0007010,biological_process,cytoskeleton organization;GO:0051015,molecular_function,actin filament binding;GO:0003779,molecular_function,actin binding	-
Lrp1	50.9271	23.3081	17.6804	16.5586	1.08766	8.91424	6.70293	0.0455207	0.673875	A0A0R4J0I9,Low density lipoprotein receptor-related protein 1	NP_032538.2,prolow-density lipoprotein receptor-related protein 1 precursor	PF12662,Complement Clr-like EGF-like;PF00058,Low-density lipoprotein receptor repeat class B;PF00008,-like domain;PF16472,omain of unknown function (DUF5050);PF14670,Coagulation Factor Xa inhibitory site;PF00057,Low-density lipoprotein receptor domain class A;PF07645,Calcium-binding EGF domain	IPR023415,Low-density lipoprotein (LDL) receptor class A, conserved site;IPR018097,EGF-like calcium-binding, conserved site;IPR000033,LDLR class B repeat;IPR002172,Low-density lipoprotein (LDL) receptor class A repeat;IPR009030,Growth factor receptor cysteine-rich domain superfamily;IPR011042,Six-bladed beta-propeller, TolB-like;IPR001881,EGF-like calcium-binding domain;IPR026823,Complement Clr-l…	-	GO:0032050,molecular_function,clathrin heavy chain binding;GO:1905167,biological_process,positive regulation of lysosomal protein catabolic process;GO:0010977,biological_process,negative regulation of neuron projection development;GO:1903078,biological_process,positive regulation of protein localization to plasma membrane;GO:0016964,molecular_function,alpha-2 macroglobulin receptor activity;GO:00…	K04550,ko05010,Alzheimer's disease;K04550,ko05144,Malaria
Stat2	38.3474	14.4957	8.45901	8.46131	1.61784	6.26896	10.3354	0.0211972	0.673875	E9QJX9,Signal transducer and activator of transcription	-	PF12188,Signal transducer and activator of transcription 2 C terminal;PF02865,STAT protein, protein interaction domain;PF01017,STAT protein, all-alpha domain;PF00017,SH2 domain;PF02864,STAT protein, DNA binding domain	IPR036860,SH2 domain superfamily;IPR015988,STAT transcription factor, coiled coil;IPR036535,STAT transcription factor, N-terminal domain superfamily;IPR008967,p53-like transcription factor, DNA-binding;IPR013801,STAT transcription factor, DNA-binding;IPR000980,SH2 domain;IPR012345,STAT transcription factor, DNA-binding, N-terminal;IPR013800,STAT transcription factor, all-alpha domain;IPR035854,ST…	KOG3667,STAT protein;ENOG410XPN8,-	GO:0051607,biological_process,defense response to virus;GO:0060337,biological_process,type I interferon signaling pathway;GO:0003677,molecular_function,DNA binding;GO:0001932,biological_process,regulation of protein phosphorylation;GO:0005737,cellular_component,cytoplasm;GO:0003700,molecular_function,DNA binding transcription factor activity;GO:0004871,molecular_function,signal transducer activit…	-
Pik3ip1	0.483923	0.898591	0.305273	0.268819	1.19661	1.05708	8.01185	0.0336644	0.673875	Z4YN57,Phosphoinositide-3-kinase-interacting protein 1	-	PF00051,Kringle domain	IPR038178,Kringle superfamily;IPR018056,Kringle, conserved site;IPR000001,Kringle;IPR013806,Kringle-like fold	ENOG4112B5B,-;ENOG410IIHU,-	GO:0036313,molecular_function,phosphatidylinositol 3-kinase catalytic subunit binding;GO:0014067,biological_process,negative regulation of phosphatidylinositol 3-kinase signaling;GO:0043553,biological_process,negative regulation of phosphatidylinositol 3-kinase activity;GO:0016021,cellular_component,integral component of membrane;GO:0016020,cellular_component,membrane	-
Irgm1	52.9767	7.90849	4.36328	2.79859	3.08539	6.64553	11.1801	0.0182463	0.673875	A0A1G5SJL2,Immunity related GTPase family M member 1	-	-	IPR030385,IRG-type guanine nucleotide-binding (G) domain;IPR007743,Immunity-related GTPases-like;IPR027417,P-loop containing nucleoside triphosphate hydrolase	-	GO:0005525,molecular_function,GTP binding;GO:0016020,cellular_component,membrane	-
Gm5431	1.84067	0.842465	0.434163	0.235998	1.97441	1.70883	12.0864	0.0156744	0.673875	Q5NCB3,Predicted gene 5431	-	PF05049,Interferon-inducible GTPase (IIGP)	IPR030385,IRG-type guanine nucleotide-binding (G) domain;IPR007743,Immunity-related GTPases-like;IPR027417,P-loop containing nucleoside triphosphate hydrolase	ENOG410IJSM,-;ENOG41125KF,-	GO:0035458,biological_process,cellular response to interferon-beta;GO:0005525,molecular_function,GTP binding;GO:0006952,biological_process,defense response;GO:0016020,cellular_component,membrane;GO:0003924,molecular_function,GTPase activity;GO:0005789,cellular_component,endoplasmic reticulum membrane	-
Gm12185	14.9015	0.942656	0.535918	0.189234	4.4514	4.55972	10.4356	0.0208143	0.673875	Q5NCB2,Predicted gene 12185	NP_001039005.1,interferon inducible GTPase	PF05049,Interferon-inducible GTPase (IIGP)	IPR030385,IRG-type guanine nucleotide-binding (G) domain;IPR007743,Immunity-related GTPases-like;IPR027417,P-loop containing nucleoside triphosphate hydrolase	ENOG410IJSM,-;ENOG41125KF,-	GO:0035458,biological_process,cellular response to interferon-beta;GO:0005525,molecular_function,GTP binding;GO:0006952,biological_process,defense response;GO:0016020,cellular_component,membrane;GO:0003924,molecular_function,GTPase activity;GO:0005789,cellular_component,endoplasmic reticulum membrane	-
Psme2b	17.766	7.49478	5.03997	3.7241	1.50326	2.84285	8.60663	0.029668	0.673875	A0A1G5SJA5,OTTMUSWSBP00075795	-	-	IPR003186,Proteasome activator PA28, C-terminal domain;IPR003185,Proteasome activator PA28, N-terminal domain;IPR036996,Proteasome activator PA28, N-terminal domain superfamily;IPR036997,Proteasome activator PA28, C-terminal domain superfamily;IPR009077,Proteasome activator PA28;IPR036252,Proteasome activator superfamily	-	GO:0008537,cellular_component,proteasome activator complex	-
9930111J21Rik1	2.48213	0.564259	0.233798	0.204815	2.78125	2.11538	12.7719	0.0140498	0.673875	Q5SVP0,RIKEN cDNA 9930111J21 gene 1	NP_001108151.1,interferon-inducible GTPase family member	PF05049,Interferon-inducible GTPase (IIGP)	IPR030385,IRG-type guanine nucleotide-binding (G) domain;IPR007743,Immunity-related GTPases-like;IPR027417,P-loop containing nucleoside triphosphate hydrolase	ENOG410IJSM,-;ENOG41125KF,-	GO:0035458,biological_process,cellular response to interferon-beta;GO:0005525,molecular_function,GTP binding;GO:0006952,biological_process,defense response;GO:0016020,cellular_component,membrane;GO:0003924,molecular_function,GTPase activity;GO:0005789,cellular_component,endoplasmic reticulum membrane	-
Tgtp1	48.4903	2.03033	1.50721	0.466377	4.68576	5.42291	9.19463	0.0263335	0.673875	A0A1G5SLN0,Immunity related GTPase family B member 6 homologue allele 2	-	-	IPR030385,IRG-type guanine nucleotide-binding (G) domain;IPR007743,Immunity-related GTPases-like;IPR027417,P-loop containing nucleoside triphosphate hydrolase	-	GO:0005525,molecular_function,GTP binding;GO:0016020,cellular_component,membrane	-
9930111J21Rik2	11.0377	3.60265	2.143	1.75349	1.89076	5.03307	11.0291	0.0187303	0.673875	Q5SVP2,RIKEN cDNA 9930111J21 gene 2	-	PF05049,Interferon-inducible GTPase (IIGP)	IPR030385,IRG-type guanine nucleotide-binding (G) domain;IPR007743,Immunity-related GTPases-like;IPR027417,P-loop containing nucleoside triphosphate hydrolase	ENOG410IJSM,-;ENOG41125KF,-	GO:0005525,molecular_function,GTP binding;GO:0003674,molecular_function,molecular_function;GO:0005575,cellular_component,cellular_component;GO:0008150,biological_process,biological_process;GO:0016020,cellular_component,membrane	-
Tgtp2	97.2083	6.03106	3.93154	1.62555	4.22511	6.34629	9.85705	0.0231662	0.673875	A0A1G5SLN0,Immunity related GTPase family B member 6 homologue allele 2	-	-	IPR030385,IRG-type guanine nucleotide-binding (G) domain;IPR007743,Immunity-related GTPases-like;IPR027417,P-loop containing nucleoside triphosphate hydrolase	-	GO:0005525,molecular_function,GTP binding;GO:0016020,cellular_component,membrane	-
Ifi47	11.4687	1.93088	1.71657	0.464373	2.6188	3.288	6.56654	0.047074	0.673875	A0A1G5SK64,Immunity related GTPase family D	-	-	IPR030385,IRG-type guanine nucleotide-binding (G) domain;IPR007743,Immunity-related GTPases-like;IPR027417,P-loop containing nucleoside triphosphate hydrolase	-	GO:0005525,molecular_function,GTP binding;GO:0016020,cellular_component,membrane	-
Jade2	2.85498	3.54153	1.40866	1.2333	1.21948	4.59038	32.5477	0.00176125	0.470917	G3V9F5,Jade family PHD finger 2	XP_008765904.1,-;NP_001100468.1,protein Jade-2	PF13832,PHD-zinc-finger like domain;PF13831,PHD-finger;PF10513,nhancer of polycomb-like	IPR001965,Zinc finger, PHD-type;IPR011011,Zinc finger, FYVE/PHD-type;IPR019542,Enhancer of polycomb-like, N-terminal;IPR013083,Zinc finger, RING/FYVE/PHD-type;IPR019787,Zinc finger, PHD-finger;IPR034732,Extended PHD (ePHD) domain;IPR019786,Zinc finger, PHD-type, conserved site	COG5141,PHD zinc finger-containing protein;KOG0954,PHD finger protein	GO:0043981,biological_process,histone H4-K5 acetylation;GO:0000209,biological_process,protein polyubiquitination;GO:0061630,molecular_function,ubiquitin protein ligase activity;GO:0050767,biological_process,regulation of neurogenesis;GO:0043966,biological_process,histone H3 acetylation;GO:0043984,biological_process,histone H4-K16 acetylation;GO:0046872,molecular_function,metal ion binding;GO:0043…	-
Igtp	153.9	12.1435	7.29869	3.84043	3.90388	6.50927	10.3542	0.0211247	0.673875	Q9DCE9,Interferon gamma-induced GTPase	NP_061208.3,interferon gamma induced GTPase	PF05049,Interferon-inducible GTPase (IIGP)	IPR030385,IRG-type guanine nucleotide-binding (G) domain;IPR007743,Immunity-related GTPases-like;IPR027417,P-loop containing nucleoside triphosphate hydrolase	-	GO:0035458,biological_process,cellular response to interferon-beta;GO:0005525,molecular_function,GTP binding;GO:0006952,biological_process,defense response;GO:0016020,cellular_component,membrane;GO:0003924,molecular_function,GTPase activity;GO:0005829,cellular_component,cytosol;GO:0005789,cellular_component,endoplasmic reticulum membrane	K14140,ko05145,Toxoplasmosis
Irgm2	57.7154	6.73671	4.16894	2.19829	3.34202	6.05081	10.2191	0.0216542	0.673875	A0A140LIF8,Immunity-related GTPase family M member 2	-	PF05049,Interferon-inducible GTPase (IIGP)	IPR030385,IRG-type guanine nucleotide-binding (G) domain;IPR007743,Immunity-related GTPases-like;IPR027417,P-loop containing nucleoside triphosphate hydrolase	-	GO:0019901,molecular_function,protein kinase binding;GO:0005525,molecular_function,GTP binding;GO:0033138,biological_process,positive regulation of peptidyl-serine phosphorylation;GO:0000045,biological_process,autophagosome assembly;GO:0061739,biological_process,protein lipidation involved in autophagosome assembly;GO:0061635,biological_process,regulation of protein complex stability;GO:0020003,c…	-
9130213A22Rik	1.08967	0.710655	0.395604	0.265184	1.40424	0.000943975	8.73572	0.028888	0.673875	Q3V3T2,RIKEN cDNA 9130213A22 gene	-	-	-	-	GO:0016020,cellular_component,membrane;GO:0005575,cellular_component,cellular_component;GO:0003674,molecular_function,molecular_function;GO:0016021,cellular_component,integral component of membrane;GO:0008150,biological_process,biological_process	-
Gm17305	75.6493	33.4718	18.1107	13.3388	1.76998	4.16061	14.1511	0.0114185	0.673875	O35328,Proline-rich protein 9-1	-	-	-	-	-	-
Xaf1	11.5675	4.2731	2.45204	2.16145	1.75701	4.59239	11.4235	0.0175018	0.673875	D3ZPQ3,XIAP associated factor-1	-	-	IPR031220,XIAP-associated factor 1	ENOG4110HW5,-;ENOG410IK96,-	GO:0005515,molecular_function,protein binding;GO:0006915,biological_process,apoptotic process;GO:0031333,biological_process,negative regulation of protein complex assembly;GO:0034097,biological_process,response to cytokine;GO:0035456,biological_process,response to interferon-beta;GO:0005634,cellular_component,nucleus	-
Slfn8	18.8525	12.4388	4.58978	5.93507	1.52889	5.41741	22.8376	0.00407592	0.629236	A0A1G5SJB6,Schlafen family member 8	-	-	IPR027417,P-loop containing nucleoside triphosphate hydrolase;IPR029679,Schlafen family member 13;IPR018647,Domain of unknown function DUF2075;IPR007421,Schlafen, AAA domain;IPR029684,Schlafen family;IPR038461,Schlafen, AAA domain superfamily	-	GO:0005524,molecular_function,ATP binding	-
Trim25	23.2778	10.8005	7.65281	7.96745	1.09479	6.16647	6.82291	0.0442123	0.673875	Q3U3X7,Uncharacterized protein	-	PF15227,zinc finger of C3HC4-type, RING;PF13765,SPRY-associated domain;PF00622,SPRY domain	IPR017907,Zinc finger, RING-type, conserved site;IPR003879,Butyrophylin-like, SPRY domain;IPR001870,B30.2/SPRY domain;IPR003877,SPRY domain;IPR001841,Zinc finger, RING-type;IPR013320,Concanavalin A-like lectin/glucanase domain superfamily;IPR013083,Zinc finger, RING/FYVE/PHD-type;IPR006574,SPRY-associated	ENOG410ITFP,-;ENOG410XQS1,-	GO:0046872,molecular_function,metal ion binding	-
Hap1	1.76721	1.54142	0.685513	0.33882	1.64885	2.02587	14.1044	0.0114958	0.673875	F1LQG0,Huntingtin-associated protein 1	-	PF04849,HAP1 N-terminal conserved region	IPR006933,HAP1, N-terminal	ENOG410XSWD,-;KOG4360,Uncharacterized coiled coil protein	GO:0021549,biological_process,cerebellum development;GO:0048011,biological_process,neurotrophin TRK receptor signaling pathway;GO:0031587,biological_process,positive regulation of inositol 1,4,5-trisphosphate-sensitive calcium-release channel activity;GO:0031410,cellular_component,cytoplasmic vesicle;GO:0016234,cellular_component,inclusion body;GO:0008104,biological_process,protein localization;G…	-
Lgals3bp	37.1923	24.7884	16.4251	10.3468	1.17815	5.97852	11.9236	0.0160979	0.673875	A0A1U8BN12,galectin-3-binding protein isoform X1	XP_012968582.1,galectin-3-binding protein isoform X1	-	IPR011705,BTB/Kelch-associated;IPR017448,SRCR-like domain;IPR001190,SRCR domain;IPR011333,SKP1/BTB/POZ domain superfamily;IPR036772,SRCR-like domain superfamily;IPR000210,BTB/POZ domain	-	GO:0006898,biological_process,receptor-mediated endocytosis;GO:0005044,molecular_function,scavenger receptor activity;GO:0016020,cellular_component,membrane	-
Rnf213	16.9972	8.86225	5.11242	5.83295	1.20521	7.28398	9.9548	0.022744	0.673875	A0A171EBL2,E3 ubiquitin-protein ligase RNF213	-	-	IPR017907,Zinc finger, RING-type, conserved site;IPR031248,RNF213 protein;IPR027417,P-loop containing nucleoside triphosphate hydrolase;IPR003593,AAA+ ATPase domain;IPR001841,Zinc finger, RING-type;IPR013083,Zinc finger, RING/FYVE/PHD-type	-	GO:0016567,biological_process,protein ubiquitination;GO:0005730,cellular_component,nucleolus;GO:0001525,biological_process,angiogenesis;GO:0016887,molecular_function,ATPase activity;GO:0004842,molecular_function,ubiquitin-protein transferase activity;GO:0005829,cellular_component,cytosol	-
Notum	1.25766	2.47875	0.806846	0.393639	1.56884	1.55297	9.19631	0.0263248	0.673875	A0A1A6GXS3,Uncharacterized protein	-	PF03283,Pectinacetylesterase	IPR004963,Pectinacetylesterase/NOTUM	-	GO:0016787,molecular_function,hydrolase activity	-
Rsad2	10.3368	4.32125	2.10312	2.62393	1.60257	4.39912	10.8814	0.0192211	0.673875	A0A0H2UHF4,RCG62278	-	PF04055,Radical SAM superfamily;PF13353,4Fe-4S single cluster domain	IPR007197,Radical SAM;IPR026372,Antiviral radical SAM protein viperin;IPR034395,SPASM/twitch domain-containing;IPR006638,Elp3/MiaB/NifB;IPR013785,Aldolase-type TIM barrel	-	GO:0051607,biological_process,defense response to virus;GO:0051539,molecular_function,4 iron, 4 sulfur cluster binding;GO:0005741,cellular_component,mitochondrial outer membrane;GO:0050709,biological_process,negative regulation of protein secretion;GO:0043621,molecular_function,protein self-association;GO:0034165,biological_process,positive regulation of toll-like receptor 9 signaling pathway;GO:…	-
Dock4	4.20129	1.99439	1.47219	1.1982	1.18665	4.16634	7.68728	0.036164	0.673875	U3CZS7,Dedicator of cytokinesis protein 4	XP_009000959.1,dedicator of cytokinesis protein 4 isoform X1	PF16172,OCK N-terminus;PF06920,ock homology region 2;PF07653,Variant SH3 domain;PF14429,C2 domain in Dock180 and Zizimin proteins	IPR037811,Dedicator of cytokinesis B, C2 domain;IPR037014,Dedicator of cytokinesis 4;IPR010703,Dedicator of cytokinesis, C-terminal;IPR036028,SH3-like domain superfamily;IPR016024,Armadillo-type fold;IPR035892,C2 domain superfamily;IPR035769,Dedicator of cytokinesis 4, SH3 domain;IPR001452,SH3 domain;IPR026791,Dedicator of cytokinesis;IPR027007,DHR-1 domain;IPR027357,DHR-2 domain;IPR032376,Dedica…	ENOG410XQH7,-;KOG1998,Signaling protein DOCK180	GO:0005085,molecular_function,guanyl-nucleotide exchange factor activity;GO:0005096,molecular_function,GTPase activator activity;GO:0007264,biological_process,small GTPase mediated signal transduction;GO:0065009,biological_process,regulation of molecular function;GO:0043547,biological_process,positive regulation of GTPase activity;GO:0005622,cellular_component,intracellular	-
Tmem229b	2.33003	2.70083	1.11083	0.755027	1.37906	3.01726	20.2777	0.00527868	0.673875	D4ACC3,RCG61984, isoform CRA_a	XP_017449805.1,-;XP_017449810.1,-;XP_017449814.1,-;XP_017449803.1,-;XP_017449813.1,-;XP_017449802.1,-;XP_017449807.1,-;XP_017449804.1,-;XP_017449808.1,-;XP_017449811.1,-;XP_017449809.1,-;NP_001102829.1,-;XP_008763067.1,-;XP_017449812.1,-;XP_017449806.1,-	PF06541,Putative ABC-transporter type IV	IPR010540,Putative ABC-transporter type IV CmpB/TMEM229	ENOG410IH50,-;ENOG410ZYMY,-	GO:0016021,cellular_component,integral component of membrane;GO:0016020,cellular_component,membrane	-
Dio2	2.9574	1.68316	0.476165	0.357483	2.44342	2.99224	33.7234	0.00165384	0.466242	A0A1U7RC38,Iodothyronine deiodinase	XP_005084042.2,-	-	IPR000643,Iodothyronine deiodinase;IPR036249,Thioredoxin-like superfamily;IPR008261,Iodothyronine deiodinase, active site	-	GO:0055114,biological_process,oxidation-reduction process;GO:0042446,biological_process,hormone biosynthetic process;GO:0004800,molecular_function,thyroxine 5'-deiodinase activity;GO:0016491,molecular_function,oxidoreductase activity	-
Hhipl1	1.53846	1.68029	0.725396	0.328883	1.55908	1.47347	11.2227	0.0181129	0.673875	D4A9N1,HHIP-like 1	XP_343108.4,HHIP-like protein 1	PF07995,lucose / Sorbosone dehydrogenase;PF03024,olate receptor family;PF00530,Scavenger receptor cysteine-rich domain	IPR017448,SRCR-like domain;IPR011041,Soluble quinoprotein glucose/sorbosone dehydrogenase;IPR001190,SRCR domain;IPR012938,Glucose/Sorbosone dehydrogenase;IPR011042,Six-bladed beta-propeller, TolB-like;IPR018143,Folate receptor-like;IPR036772,SRCR-like domain superfamily	ENOG410IE87,-;COG2133,Glucose/sorbosone dehydrogenases	GO:0006898,biological_process,receptor-mediated endocytosis;GO:0005044,molecular_function,scavenger receptor activity;GO:0003824,molecular_function,catalytic activity;GO:0016020,cellular_component,membrane	-
Lyst	3.04748	1.85775	0.984024	1.06227	1.22318	4.36146	13.4143	0.0127306	0.673875	G5E8Q0,Lysosomal trafficking regulator, isoform CRA_a	NP_034878.2,lysosomal-trafficking regulator	PF14844,PH domain associated with Beige/BEACH;PF00400,WD domain, G-beta repeat;PF02138,Beige/BEACH domain	IPR019775,WD40 repeat, conserved site;IPR017986,WD40-repeat-containing domain;IPR036372,BEACH domain superfamily;IPR000409,BEACH domain;IPR036322,WD40-repeat-containing domain superfamily;IPR015943,WD40/YVTN repeat-like-containing domain superfamily;IPR023362,PH-BEACH domain;IPR016024,Armadillo-type fold;IPR001680,WD40 repeat;IPR030464,Lysosomal-trafficking regulator	ENOG410XNQC,-;KOG1786,Lysosomal trafficking regulator LYST and related BEACH and WD40 repeat proteins	GO:0043473,biological_process,pigmentation;GO:0032510,biological_process,endosome to lysosome transport via multivesicular body sorting pathway;GO:0042267,biological_process,natural killer cell mediated cytotoxicity;GO:0007040,biological_process,lysosome organization;GO:0015630,cellular_component,microtubule cytoskeleton	-
Gpr141	5.99549	2.21594	1.29469	0.886735	1.89204	3.16767	11.1978	0.0181907	0.673875	Q3U3M0,Uncharacterized protein	-	PF00001,7 transmembrane receptor (rhodopsin family)	IPR017452,GPCR, rhodopsin-like, 7TM;IPR000276,G protein-coupled receptor, rhodopsin-like	ENOG410Y9TY,-;ENOG410IN12,-	GO:0004930,molecular_function,G-protein coupled receptor activity;GO:0007186,biological_process,G-protein coupled receptor signaling pathway;GO:0016021,cellular_component,integral component of membrane;GO:0016020,cellular_component,membrane	-
Serpinb9	12.3993	7.83143	4.38376	3.41719	1.34008	4.61348	16.8398	0.00794163	0.673875	O08797,SPI6	XP_006516688.1,-;NP_033282.1,serine (or cysteine) proteinase inhibitor, clade B, member 9;XP_017170957.1,-;XP_006516692.1,-;XP_006516689.1,-;XP_006516691.1,-	PF00079,Serpin (serine protease inhibitor)	IPR023795,Serpin, conserved site;IPR023796,Serpin domain;IPR000240,Serpin B9/maspin;IPR036186,Serpin superfamily;IPR000215,Serpin family	KOG2392,Serpin;COG4826,Serine protease inhibitor	GO:0010951,biological_process,negative regulation of endopeptidase activity;GO:0009617,biological_process,response to bacterium;GO:0002438,biological_process,acute inflammatory response to antigenic stimulus;GO:0004867,molecular_function,serine-type endopeptidase inhibitor activity;GO:0033668,biological_process,negative regulation by symbiont of host apoptotic process;GO:0005634,cellular_componen…	K13963,ko05146,Amoebiasis
Zfp369	1.32255	1.14336	0.552972	0.584326	1.06869	2.41125	11.7347	0.0164441	0.673875	F8VQL6,Zinc finger protein 369	NP_848141.3,neurotrophin receptor-interacting factor 2;XP_006517175.1,-	PF00096,Zinc finger, C2H2 type;PF01352,KRAB box;PF02023,SCAN domain	IPR013087,Zinc finger C2H2-type;IPR036236,Zinc finger C2H2 superfamily;IPR003309,SCAN domain;IPR001909,Krueppel-associated box;IPR036051,KRAB domain superfamily;IPR038269,SCAN domain superfamily	KOG1721,FOG: Zn-finger;COG5048,FOG: Zn-finger	GO:0003676,molecular_function,nucleic acid binding;GO:0003700,molecular_function,DNA binding transcription factor activity;GO:0046872,molecular_function,metal ion binding;GO:0006355,biological_process,regulation of transcription, DNA-templated;GO:0006351,biological_process,transcription, DNA-templated;GO:0005622,cellular_component,intracellular;GO:0005634,cellular_component,nucleus	K12458,ko04722,Neurotrophin signaling pathway
Gm28044	2.5342	1.8267	0.941905	0.760899	1.3126	-0.213384	8.81159	0.0282955	0.673875	L7N1X0,Predicted gene, 28044	-	PF01352,KRAB box	IPR001909,Krueppel-associated box;IPR036051,KRAB domain superfamily	-	GO:0006355,biological_process,regulation of transcription, DNA-templated;GO:0003676,molecular_function,nucleic acid binding;GO:0005622,cellular_component,intracellular	-
Erap1	21.9519	10.7997	7.07475	5.53122	1.34955	5.51197	11.0865	0.0185443	0.673875	Q4KMA8,Aminopeptidase	XP_006231766.1,endoplasmic reticulum aminopeptidase 1 isoform X3;XP_008758824.1,-	PF01433,Peptidase family M1 domain;PF11838,RAP1-like C-terminal domain	IPR033520,Endoplasmic reticulum aninopeptidase 1;IPR014782,Peptidase M1, membrane alanine aminopeptidase, N-terminal;IPR034016,Aminopeptidase N-type;IPR024571,ERAP1-like C-terminal domain;IPR001930,Peptidase M1, alanine aminopeptidase/leukotriene A4 hydrolase	KOG1046,Puromycin-sensitive aminopeptidase and related aminopeptidases;COG0308,Aminopeptidase N	GO:0006508,biological_process,proteolysis;GO:0016787,molecular_function,hydrolase activity;GO:0019885,biological_process,antigen processing and presentation of endogenous peptide antigen via MHC class I;GO:0008235,molecular_function,metalloexopeptidase activity;GO:0045766,biological_process,positive regulation of angiogenesis;GO:0008217,biological_process,regulation of blood pressure;GO:0008237,m…	-
Naip2	4.42694	3.43911	1.62842	1.22251	1.42365	3.69474	23.0939	0.00397481	0.629236	Q8CGT0,Neuronal apoptosis inhibitory protein 2	NP_001119654.1,-;NP_035002.2,baculoviral IAP repeat-containing protein 1b	PF00653,Inhibitor of Apoptosis domain;PF05729,NACHT domain	IPR028789,Baculoviral IAP repeat-containing protein 1;IPR007111,NACHT nucleoside triphosphatase;IPR001370,BIR repeat;IPR032675,Leucine-rich repeat domain superfamily;IPR027417,P-loop containing nucleoside triphosphate hydrolase	KOG1101,Apoptosis inhibitor IAP1 and related BIR domain proteins;ENOG410YPNM,-	GO:0006915,biological_process,apoptotic process;GO:0043066,biological_process,negative regulation of apoptotic process;GO:0043027,molecular_function,cysteine-type endopeptidase inhibitor activity involved in apoptotic process;GO:0043154,biological_process,negative regulation of cysteine-type endopeptidase activity involved in apoptotic process;GO:0000166,molecular_function,nucleotide binding;GO:0…	K12807,ko05134,Legionellosis;K12807,ko04621,NOD-like receptor signaling pathway
Kcnk5	0.894859	0.904559	0.502391	0.24926	1.21012	1.10828	7.2936	0.0395538	0.673875	Q9JK62,Potassium channel TASK2	NP_067517.1,potassium channel subfamily K member 5	PF07885,Ion channel	IPR003092,Two pore domain potassium channel, TASK family;IPR003280,Two pore domain potassium channel;IPR013099,Potassium channel domain	COG1226,Kef-type K+ transport systems, predicted NAD-binding component;KOG1418,Tandem pore domain K+ channel	GO:0071804,biological_process,cellular potassium ion transport;GO:0005267,molecular_function,potassium channel activity;GO:0030322,biological_process,stabilization of membrane potential;GO:0022841,molecular_function,potassium ion leak channel activity;GO:0005249,molecular_function,voltage-gated potassium channel activity;GO:0006811,biological_process,ion transport;GO:0071805,biological_process,po…	K04916,ko04742,Taste transduction;K04916,ko04974,Protein digestion and absorption
Il17rd	0.401515	0.757459	0.20722	0.119749	1.75629	1.59099	13.9083	0.0118294	0.673875	D3ZGQ0,Interleukin 17 receptor D	NP_001178866.1,interleukin-17 receptor D precursor	PF08357,SEFIR domain;PF16742,N-terminus of interleukin 17 receptor D	IPR013568,SEFIR domain;IPR035897,Toll/interleukin-1 receptor homology (TIR) domain superfamily;IPR031951,Interleukin 17 receptor D, N-terminal	ENOG4110CUP,-;ENOG410IEYK,-	GO:0019221,biological_process,cytokine-mediated signaling pathway;GO:0005794,cellular_component,Golgi apparatus;GO:0030368,molecular_function,interleukin-17 receptor activity;GO:0005887,cellular_component,integral component of plasma membrane;GO:0005654,cellular_component,nucleoplasm	-
Irf9	12.5048	7.43589	4.30898	4.34221	1.16815	5.26897	12.8833	0.013808	0.673875	E9PZJ2,Interferon regulatory factor 9	NP_001152889.1,interferon regulatory factor 9 isoform 1	PF00605,Interferon regulatory factor transcription factor;PF10401,Interferon-regulatory factor 3	IPR019817,Interferon regulatory factor, conserved site;IPR017855,SMAD-like domain superfamily;IPR036388,Winged helix-like DNA-binding domain superfamily;IPR019471,Interferon regulatory factor-3;IPR008984,SMAD/FHA domain superfamily;IPR036390,Winged helix DNA-binding domain superfamily;IPR001346,Interferon regulatory factor DNA-binding domain	ENOG410IECM,-;ENOG4111AEC,-	GO:0003677,molecular_function,DNA binding;GO:0003700,molecular_function,DNA binding transcription factor activity;GO:0006355,biological_process,regulation of transcription, DNA-templated;GO:0044212,molecular_function,transcription regulatory region DNA binding;GO:0006351,biological_process,transcription, DNA-templated;GO:0005829,cellular_component,cytosol;GO:0001047,molecular_function,core promot…	-
Parp4	5.58685	3.21338	1.9511	1.82731	1.18518	4.36429	11.5049	0.0172621	0.673875	E9PYK3,Poly [ADP-ribose] polymerase	NP_001139450.2,poly	PF13768,von Willebrand factor type A domain;PF16589,BRCT domain, a BRCA1 C-terminus domain;PF06346,ormin Homology Region 1;PF08487,Vault protein inter-alpha-trypsin domain;PF00644,Poly(ADP-ribose) polymerase catalytic domain	IPR031273,Poly [ADP-ribose] polymerase 4;IPR036616,Poly(ADP-ribose) polymerase, regulatory domain superfamily;IPR001357,BRCT domain;IPR036465,von Willebrand factor A-like domain superfamily;IPR004102,Poly(ADP-ribose) polymerase, regulatory domain;IPR013694,VIT domain;IPR009408,Formin Homology 1;IPR012317,Poly(ADP-ribose) polymerase, catalytic domain;IPR036420,BRCT domain superfamily;IPR002035,von…	ENOG410XP18,-;KOG1037,NAD+ ADP-ribosyltransferase Parp, required for poly-ADP ribosylation of nuclear proteins	GO:0019899,molecular_function,enzyme binding;GO:0016757,molecular_function,transferase activity, transferring glycosyl groups;GO:0007004,biological_process,telomere maintenance via telomerase;GO:0005737,cellular_component,cytoplasm;GO:0003950,molecular_function,NAD+ ADP-ribosyltransferase activity;GO:0008219,biological_process,cell death;GO:0005819,cellular_component,spindle;GO:0016740,molecular_…	K10798,ko04214,Apoptosis - fly;K10798,ko04212,Longevity regulating pathway - worm;K10798,ko04210,Apoptosis;K10798,ko03410,Base excision repair
Phf11a	1.39289	1.36571	0.589694	0.309642	1.56138	0.326278	11.6028	0.0169798	0.673875	B4XVQ1,PHD finger protein 11B	NP_001157799.1,PHD finger protein 11 family member	PF13771,PHD-like zinc-binding domain	IPR034732,Extended PHD (ePHD) domain;IPR013083,Zinc finger, RING/FYVE/PHD-type	KOG1084,Transcription factor TCF20;COG2940,Proteins containing SET domain	GO:0031965,cellular_component,nuclear membrane;GO:0005654,cellular_component,nucleoplasm;GO:0003674,molecular_function,molecular_function;GO:0046872,molecular_function,metal ion binding;GO:0008150,biological_process,biological_process	-
Phf11b	10.6141	9.09401	5.74333	2.63266	1.19626	3.05088	7.8225	0.0350924	0.673875	B4XVQ1,PHD finger protein 11B	NP_001157799.1,PHD finger protein 11 family member	PF13771,PHD-like zinc-binding domain	IPR034732,Extended PHD (ePHD) domain;IPR013083,Zinc finger, RING/FYVE/PHD-type	KOG1084,Transcription factor TCF20;COG2940,Proteins containing SET domain	GO:0031965,cellular_component,nuclear membrane;GO:0005654,cellular_component,nucleoplasm;GO:0003674,molecular_function,molecular_function;GO:0046872,molecular_function,metal ion binding;GO:0008150,biological_process,biological_process	-
Scara5	0.827401	0.599298	0.179092	0.0897514	2.36383	1.37216	23.5844	0.00379071	0.629236	D4A213,Scavenger receptor class A member 5	XP_006252266.1,scavenger receptor class A member 5 isoform X1	PF00530,Scavenger receptor cysteine-rich domain;PF01391,Collagen triple helix repeat (20 copies)	IPR008160,Collagen triple helix repeat;IPR001190,SRCR domain;IPR036772,SRCR-like domain superfamily;IPR034726,Scavenger receptor class A member 5;IPR017448,SRCR-like domain	ENOG4111F18,-;ENOG410IJVR,-	GO:0055072,biological_process,iron ion homeostasis;GO:0006898,biological_process,receptor-mediated endocytosis;GO:0009986,cellular_component,cell surface;GO:0005044,molecular_function,scavenger receptor activity;GO:0070287,molecular_function,ferritin receptor activity;GO:0006879,biological_process,cellular iron ion homeostasis;GO:0070207,biological_process,protein homotrimerization;GO:0005887,cel…	-
Zic5	0.660241	0.411744	0.201422	0.126768	1.66942	0.795314	12.3408	0.0150428	0.673875	A0A0R4J0E2,Zinc finger protein ZIC 5	NP_075363.1,zinc finger protein ZIC 5	PF00096,Zinc finger, C2H2 type	IPR013087,Zinc finger C2H2-type;IPR036236,Zinc finger C2H2 superfamily	-	GO:0003676,molecular_function,nucleic acid binding	-
Trio	7.95646	7.42905	3.5972	3.48108	1.07105	6.00559	28.7531	0.00235929	0.549228	A0A1P0PBZ6,Triple functional domain protein	-	-	IPR007110,Immunoglobulin-like domain;IPR000219,Dbl homology (DH) domain;IPR002017,Spectrin repeat;IPR018159,Spectrin/alpha-actinin;IPR013783,Immunoglobulin-like fold;IPR028570,Triple functional domain protein;IPR001251,CRAL-TRIO lipid binding domain;IPR001849,Pleckstrin homology domain;IPR011993,PH-like domain superfamily;IPR036179,Immunoglobulin-like domain superfamily;IPR036028,SH3-like domain …	-	GO:0006468,biological_process,protein phosphorylation;GO:0005085,molecular_function,guanyl-nucleotide exchange factor activity;GO:0065009,biological_process,regulation of molecular function;GO:0035023,biological_process,regulation of Rho protein signal transduction;GO:0004674,molecular_function,protein serine/threonine kinase activity;GO:0005089,molecular_function,Rho guanyl-nucleotide exchange f…	-
Osr2	0.810416	6.56162	0.633319	0.550135	2.53665	1.82656	7.32262	0.0392893	0.673875	M3YUX7,Uncharacterized protein	-	PF00096,Zinc finger, C2H2 type;PF13912,C2H2-type zinc finger	IPR013087,Zinc finger C2H2-type;IPR036236,Zinc finger C2H2 superfamily	KOG1721,FOG: Zn-finger;COG5048,FOG: Zn-finger	GO:0042474,biological_process,middle ear morphogenesis;GO:0042476,biological_process,odontogenesis;GO:0003676,molecular_function,nucleic acid binding;GO:0001823,biological_process,mesonephros development;GO:0030154,biological_process,cell differentiation;GO:0005634,cellular_component,nucleus;GO:0050679,biological_process,positive regulation of epithelial cell proliferation;GO:0060021,biological_p…	-
Ly6c1	11.3326	6.95097	4.49929	3.2283	1.20937	3.44975	10.5853	0.0202599	0.673875	A0A087WNZ5,Lymphocyte antigen 6C1	NP_001238985.1,lymphocyte antigen 6C1 isoform 2 precursor	PF00021,u-PAR/Ly-6 domain	IPR018363,CD59 antigen, conserved site;IPR016054,Ly-6 antigen/uPA receptor-like	ENOG410JI0Q,-;ENOG41117PH,-	-	-
Ly6c2	0.9001	0.512566	0.344828	0.252804	1.20689	0.494686	6.34529	0.0497544	0.673875	A0A087WRP7,Lymphocyte antigen 6C1	-	PF00021,u-PAR/Ly-6 domain	IPR018363,CD59 antigen, conserved site;IPR016054,Ly-6 antigen/uPA receptor-like	ENOG410JI0Q,-;ENOG41117PH,-	-	-
Parp10	19.3391	8.26233	5.45994	4.03799	1.51543	5.31482	10.5463	0.0204022	0.673875	Q8CIE4,Poly [ADP-ribose] polymerase	NP_001157047.1,poly;NP_001157048.1,-	PF00644,Poly(ADP-ribose) polymerase catalytic domain	IPR012317,Poly(ADP-ribose) polymerase, catalytic domain;IPR034464,PARP-10, RNA recognition motif 1 and 2;IPR012677,Nucleotide-binding alpha-beta plait domain superfamily	ENOG411034Y,-;ENOG410IH3S,-	GO:0010847,biological_process,regulation of chromatin assembly;GO:0016757,molecular_function,transferase activity, transferring glycosyl groups;GO:0070213,biological_process,protein auto-ADP-ribosylation;GO:0070530,molecular_function,K63-linked polyubiquitin modification-dependent protein binding;GO:0032088,biological_process,negative regulation of NF-kappaB transcription factor activity;GO:00057…	-
Spatc1	1.59311	0.74378	0.447727	0.442936	1.36295	0.411365	6.68091	0.0457666	0.673875	A0A0R4J0X4,Speriolin	NP_083128.1,speriolin	PF15058,Speriolin N terminus;PF15059,Speriolin C-terminus	IPR026715,Speriolin;IPR029385,Speriolin, N-terminal;IPR029384,Speriolin, C-terminal	-	GO:0005813,cellular_component,centrosome	-
Apol7a	2.65995	1.60069	1.01993	0.674461	1.29764	2.18021	8.97396	0.0275212	0.673875	B2RT54,Apolipoprotein L 7a	NP_083695.2,apolipoprotein L 7a;XP_011244068.1,-;NP_001158112.1,-	PF05461,Apolipoprotein L	IPR008405,Apolipoprotein L	ENOG410Y0AF,-;ENOG410IWES,-	GO:0006869,biological_process,lipid transport;GO:0005576,cellular_component,extracellular region;GO:0005575,cellular_component,cellular_component;GO:0008289,molecular_function,lipid binding;GO:0042157,biological_process,lipoprotein metabolic process	-
Apol9a	24.7863	18.0353	7.22476	6.90667	1.55783	4.48159	32.479	0.00180788	0.473472	Q8VDU3,Apol9a protein	NP_001156355.1,-;XP_006520862.1,-;NP_776147.1,apolipoprotein L 9a	PF05461,Apolipoprotein L	IPR008405,Apolipoprotein L	-	GO:0008150,biological_process,biological_process;GO:0008289,molecular_function,lipid binding;GO:0006869,biological_process,lipid transport;GO:0005576,cellular_component,extracellular region;GO:0005575,cellular_component,cellular_component;GO:0042157,biological_process,lipoprotein metabolic process;GO:0003674,molecular_function,molecular_function	-
Apol10b	13.8336	1.85042	1.57465	0.614959	2.83962	3.17329	7.53083	0.0374611	0.673875	G3X9K7,Apolipoprotein L 10B	XP_006521151.1,-;NP_808488.2,apolipoprotein L 10b	PF05461,Apolipoprotein L	IPR008405,Apolipoprotein L	ENOG41114F8,-;ENOG410JB3P,-	GO:0016021,cellular_component,integral component of membrane;GO:0003674,molecular_function,molecular_function;GO:0008289,molecular_function,lipid binding;GO:0042157,biological_process,lipoprotein metabolic process;GO:0016020,cellular_component,membrane;GO:0006869,biological_process,lipid transport;GO:0005575,cellular_component,cellular_component;GO:0005576,cellular_component,extracellular region;…	-
Apol9b	19.0029	20.3771	8.47541	5.66322	1.42941	4.35699	29.3952	0.00228522	0.540565	Q8C7I4,Apolipoprotein L 9b	NP_001162131.1,-;NP_776104.1,apolipoprotein L 9b;XP_006521481.1,-	PF05461,Apolipoprotein L	IPR008405,Apolipoprotein L	-	GO:0008150,biological_process,biological_process;GO:0008289,molecular_function,lipid binding;GO:0042157,biological_process,lipoprotein metabolic process;GO:0006869,biological_process,lipid transport;GO:0005575,cellular_component,cellular_component;GO:0005576,cellular_component,extracellular region;GO:0003674,molecular_function,molecular_function	-
Npcd	16.5244	16.1901	8.61823	5.83362	1.13285	4.09064	17.7044	0.00713561	0.673875	F8VQB8,Neuronal pentraxin chromo domain	NP_001013380.2,neuronal pentraxin with chromo domain isoform 2	PF00354,Pentaxin family;PF00385,Chromo (CHRromatin Organisation MOdifier) domain	IPR023780,Chromo domain;IPR001759,Pentraxin-related;IPR016197,Chromo-like domain superfamily;IPR023779,Chromo domain, conserved site;IPR013320,Concanavalin A-like lectin/glucanase domain superfamily;IPR017984,Chromo domain subgroup;IPR000953,Chromo/chromo shadow domain;IPR030476,Pentaxin, conserved site	ENOG410KD04,-;ENOG410XTA3,-	GO:0043025,cellular_component,neuronal cell body;GO:0030175,cellular_component,filopodium;GO:0030425,cellular_component,dendrite;GO:0009898,cellular_component,cytoplasmic side of plasma membrane;GO:0005737,cellular_component,cytoplasm;GO:0030426,cellular_component,growth cone;GO:0019904,molecular_function,protein domain specific binding;GO:0005829,cellular_component,cytosol;GO:0005634,cellular_co…	-
Tef	2.43252	4.83025	1.4568	1.54821	1.20077	4.31392	12.2444	0.0152778	0.673875	A0A1U7Q3Y8,thyrotroph embryonic factor isoform X1	XP_005067074.1,thyrotroph embryonic factor isoform X1	-	IPR029832,Thyrotroph embryonic factor;IPR004827,Basic-leucine zipper domain	-	GO:0006355,biological_process,regulation of transcription, DNA-templated;GO:0006357,biological_process,regulation of transcription by RNA polymerase II;GO:0043565,molecular_function,sequence-specific DNA binding;GO:0003700,molecular_function,DNA binding transcription factor activity;GO:0005634,cellular_component,nucleus	-
Gm10337	7.36365	8.22798	3.14539	2.65142	1.36804	-0.150863	11.8189	0.0162147	0.673875	A0A1U8DN12,Mitogen-activated protein kinase kinase kinase	XP_014378630.1,mitogen-activated protein kinase kinase kinase 12	-	IPR017419,Mitogen-activated protein kinase kinase kinase 12/13;IPR001245,Serine-threonine/tyrosine-protein kinase, catalytic domain;IPR011009,Protein kinase-like domain superfamily;IPR008271,Serine/threonine-protein kinase, active site;IPR000719,Protein kinase domain	-	GO:0016301,molecular_function,kinase activity;GO:0016310,biological_process,phosphorylation;GO:0000165,biological_process,MAPK cascade;GO:0005622,cellular_component,intracellular;GO:0016740,molecular_function,transferase activity;GO:0046777,biological_process,protein autophosphorylation;GO:0004674,molecular_function,protein serine/threonine kinase activity;GO:0000186,biological_process,activation…	K04423,ko04010,MAPK signaling pathway
Ciita	1.59116	0.672723	0.455907	0.388579	1.39707	2.04619	7.17411	0.0406695	0.673875	Q3U5G4,Class II transactivator, isoform CRA_a	NP_001230689.1,MHC class II transactivator isoform 1;NP_001289547.1,MHC class II transactivator isoform 4;NP_001230690.1,MHC class II transactivator isoform 3;NP_001289548.1,MHC class II transactivator isoform 5;NP_031601.1,MHC class II transactivator isoform 2	PF13516,Leucine Rich repeat;PF05729,NACHT domain	IPR001611,Leucine-rich repeat;IPR007111,NACHT nucleoside triphosphatase;IPR008095,MHC class II transactivator;IPR032675,Leucine-rich repeat domain superfamily;IPR027417,P-loop containing nucleoside triphosphate hydrolase	KOG4308,LRR-containing protein;ENOG410ZBX3,-	GO:0009986,cellular_component,cell surface;GO:0071257,biological_process,cellular response to electrical stimulus;GO:0045348,biological_process,positive regulation of MHC class II biosynthetic process;GO:0071360,biological_process,cellular response to exogenous dsRNA;GO:0000122,biological_process,negative regulation of transcription by RNA polymerase II;GO:0006355,biological_process,regulation of…	K08060,ko05145,Toxoplasmosis;K08060,ko05164,Influenza A;K08060,ko04612,Antigen processing and presentation;K08060,ko05152,Tuberculosis;K08060,ko05340,Primary immunodeficiency
Vpreb1	2.52545	1.05154	0.669556	0.638735	1.42531	0.481687	6.4338	0.0486573	0.673875	Q545E0,MCG131164	NP_058678.1,immunoglobulin iota chain precursor	PF07686,Immunoglobulin V-set domain	IPR003599,Immunoglobulin subtype;IPR013783,Immunoglobulin-like fold;IPR036179,Immunoglobulin-like domain superfamily;IPR013106,Immunoglobulin V-set domain;IPR007110,Immunoglobulin-like domain	ENOG411181I,-;ENOG410IYZ1,-	GO:0000902,biological_process,cell morphogenesis;GO:0030097,biological_process,hemopoiesis;GO:0009897,cellular_component,external side of plasma membrane;GO:0042100,biological_process,B cell proliferation;GO:0004872,-,-;GO:0006955,biological_process,immune response;GO:0048872,biological_process,homeostasis of number of cells;GO:0005886,cellular_component,plasma membrane;GO:0002377,biological_proc…	-
Rtp4	23.5381	13.7741	8.89244	7.62158	1.14213	4.84409	11.402	0.0175657	0.673875	Q8R3Q4,Rtp4 protein	-	PF13695,Zinc-binding domain	IPR026096,Receptor-transporting protein;IPR027377,Zinc-binding domain;IPR026690,Receptor-transporting protein 4	ENOG410IH22,-;ENOG4111X4F,-	GO:0016021,cellular_component,integral component of membrane;GO:0016020,cellular_component,membrane	-
Parp14	26.1376	8.27779	4.40006	3.71778	2.06515	6.63791	12.561	0.014524	0.673875	B2RSI3,Poly [ADP-ribose] polymerase	-	PF01661,Macro domain;PF00644,Poly(ADP-ribose) polymerase catalytic domain	IPR037197,WWE domain superfamily;IPR004170,WWE domain;IPR002589,Macro domain;IPR034517,PARP-14, RNA recognition motif 2;IPR012677,Nucleotide-binding alpha-beta plait domain superfamily;IPR012317,Poly(ADP-ribose) polymerase, catalytic domain	COG2110,Predicted phosphatase homologous to the C-terminal domain of histone macroH2A1;KOG2633,Hismacro and SEC14 domain-containing proteins	GO:0016757,molecular_function,transferase activity, transferring glycosyl groups;GO:0003950,molecular_function,NAD+ ADP-ribosyltransferase activity;GO:0016740,molecular_function,transferase activity	-
Dtx3l	25.1803	7.66745	4.29399	2.98076	2.15963	5.85284	12.3539	0.0150112	0.673875	I6L9G8,Dtx3l protein	-	PF13923,Zinc finger, C3HC4 type (RING finger)	IPR001841,Zinc finger, RING-type;IPR012677,Nucleotide-binding alpha-beta plait domain superfamily;IPR017907,Zinc finger, RING-type, conserved site;IPR013083,Zinc finger, RING/FYVE/PHD-type	ENOG410IEH5,-;ENOG4111QEI,-	-	-
Parp9	24.7412	11.0742	6.87496	5.51869	1.50508	5.88045	11.6123	0.0169526	0.673875	A1A5Q1,Poly [ADP-ribose] polymerase	XP_006248473.1,-;NP_001096821.1,poly;XP_017453486.1,-	PF01661,Macro domain;PF00644,Poly(ADP-ribose) polymerase catalytic domain	IPR012317,Poly(ADP-ribose) polymerase, catalytic domain;IPR002589,Macro domain	COG2110,Predicted phosphatase homologous to the C-terminal domain of histone macroH2A1;KOG2633,Hismacro and SEC14 domain-containing proteins	GO:0016757,molecular_function,transferase activity, transferring glycosyl groups;GO:0032991,cellular_component,protein-containing complex;GO:0003950,molecular_function,NAD+ ADP-ribosyltransferase activity;GO:0042393,molecular_function,histone binding;GO:0000122,biological_process,negative regulation of transcription by RNA polymerase II;GO:0006471,biological_process,protein ADP-ribosylation;GO:00…	-
Crebrf	6.4817	3.97955	2.52972	2.50099	1.01906	5.0543	10.522	0.0204919	0.673875	B8JJI2,CREB3 regulatory factor	-	-	IPR004827,Basic-leucine zipper domain	ENOG410Y9V2,-;ENOG410IHZR,-	GO:0006355,biological_process,regulation of transcription, DNA-templated;GO:0003700,molecular_function,DNA binding transcription factor activity	-
Syngap1	1.14893	1.86582	0.647039	0.478072	1.35885	2.79491	15.1899	0.00986532	0.673875	H0XDJ5,Synaptic Ras GTPase activating protein 1	XP_003789147.1,ras/Rap GTPase-activating protein SynGAP	PF12004,omain of unknown function (DUF3498);PF00616,TPase-activator protein for Ras-like GTPase;PF00168,C2 domain	IPR001936,Ras GTPase-activating domain;IPR037779,SynGAP, PH domain;IPR001849,Pleckstrin homology domain;IPR021887,Domain of unknown function DUF3498;IPR000008,C2 domain;IPR035892,C2 domain superfamily;IPR008936,Rho GTPase activation protein;IPR023152,Ras GTPase-activating protein, conserved site	KOG3508,GTPase-activating protein;ENOG410XPU1,-	GO:0050803,biological_process,regulation of synapse structure or activity;GO:0016358,biological_process,dendrite development;GO:0005622,cellular_component,intracellular;GO:0046580,biological_process,negative regulation of Ras protein signal transduction;GO:0007265,biological_process,Ras protein signal transduction;GO:0008542,biological_process,visual learning;GO:0043198,cellular_component,dendrit…	-
Fkbp5	16.9944	36.0875	13.5061	10.3017	1.08793	6.90996	8.8931	0.0279749	0.673875	Q4FJN2,Peptidylprolyl isomerase	NP_034350.1,peptidyl-prolyl cis-trans isomerase FKBP5	PF00515,Tetratricopeptide repeat;PF13181,Tetratricopeptide repeat;PF00254,KBP-type peptidyl-prolyl cis-trans isomerase	IPR001440,Tetratricopeptide repeat 1;IPR013026,Tetratricopeptide repeat-containing domain;IPR019734,Tetratricopeptide repeat;IPR001179,FKBP-type peptidyl-prolyl cis-trans isomerase domain;IPR023566,Peptidyl-prolyl cis-trans isomerase, FKBP-type;IPR011990,Tetratricopeptide-like helical domain superfamily;IPR031210,Peptidyl-prolyl cis-trans isomerase FKBP5	KOG0543,FKBP-type peptidyl-prolyl cis-trans isomerase;COG0545,FKBP-type peptidyl-prolyl cis-trans isomerases 1	GO:0005528,molecular_function,FK506 binding;GO:0003755,molecular_function,peptidyl-prolyl cis-trans isomerase activity;GO:0000413,biological_process,protein peptidyl-prolyl isomerization;GO:0016853,molecular_function,isomerase activity;GO:0031072,molecular_function,heat shock protein binding;GO:0061077,biological_process,chaperone-mediated protein folding;GO:0005654,cellular_component,nucleoplasm	K09571,ko04915,Estrogen signaling pathway
Tap2	23.7363	12.561	9.66469	5.80458	1.20441	5.6144	8.1927	0.0323744	0.673875	Q792S7,Antigen processing transporter TAP2	NP_035660.3,antigen peptide transporter 2	PF00005,ABC transporter;PF00664,ABC transporter transmembrane region	IPR005293,Antigen peptide transporter 2;IPR003439,ABC transporter-like;IPR027417,P-loop containing nucleoside triphosphate hydrolase;IPR011527,ABC transporter type 1, transmembrane domain;IPR036640,ABC transporter type 1, transmembrane domain superfamily;IPR003593,AAA+ ATPase domain;IPR013305,ABC transporter Tap-like;IPR017871,ABC transporter, conserved site	KOG0058,Peptide exporter, ABC superfamily;COG1132,ABC-type multidrug transport system, ATPase and permease components	GO:0042626,molecular_function,ATPase activity, coupled to transmembrane movement of substances;GO:0002481,biological_process,antigen processing and presentation of exogenous protein antigen via MHC class Ib, TAP-dependent;GO:0019885,biological_process,antigen processing and presentation of endogenous peptide antigen via MHC class I;GO:0002489,biological_process,antigen processing and presentation…	K05654,ko04145,Phagosome;K05654,ko02010,ABC transporters;K05654,ko04612,Antigen processing and presentation;K05654,ko05340,Primary immunodeficiency;K05654,ko05168,Herpes simplex infection
Gm15821	37.153	18.2034	13.3624	8.76776	1.2972	4.55504	8.76163	0.0287349	0.673875	A6X8J8,Novel protein	-	-	-	-	GO:0005575,cellular_component,cellular_component;GO:0008150,biological_process,biological_process;GO:0003674,molecular_function,molecular_function	-
H2-T24	23.6362	8.43174	6.22071	3.44186	1.71468	4.51679	8.57046	0.0298917	0.673875	F8VQG4,Histocompatibility 2, T region locus 24	XP_011244608.1,-;NP_032233.2,histocompatibility 2, T region locus 24 precursor	PF07654,Immunoglobulin C1-set domain;PF00129,Class I Histocompatibility antigen, domains alpha 1 and 2	IPR003006,Immunoglobulin/major histocompatibility complex, conserved site;IPR001039,MHC class I alpha chain, alpha1 alpha2 domains;IPR037055,MHC class I-like antigen recognition-like superfamily;IPR036179,Immunoglobulin-like domain superfamily;IPR013783,Immunoglobulin-like fold;IPR011161,MHC class I-like antigen recognition-like;IPR003597,Immunoglobulin C1-set;IPR007110,Immunoglobulin-like domain…	ENOG41117CA,-;ENOG410J90V,-	GO:0042605,molecular_function,peptide antigen binding;GO:0005102,molecular_function,signaling receptor binding;GO:0002474,biological_process,antigen processing and presentation of peptide antigen via MHC class I;GO:0005886,cellular_component,plasma membrane;GO:0016020,cellular_component,membrane;GO:0016021,cellular_component,integral component of membrane	K06751,ko04650,Natural killer cell mediated cytotoxicity;K06751,ko04145,Phagosome;K06751,ko05330,Allograft rejection;K06751,ko05168,Herpes simplex infection;K06751,ko05203,Viral carcinogenesis;K06751,ko05416,Viral myocarditis;K06751,ko04514,Cell adhesion molecules (CAMs);K06751,ko05332,Graft-versus-host disease;K06751,ko05166,HTLV-I infection;K06751,ko04144,Endocytosis;K06751,ko05320,Autoimmune t…
H2-T23	58.4392	23.707	18.9593	14.3039	1.28174	6.38793	7.04309	0.0419436	0.673875	Q3V014,Uncharacterized protein	NP_034528.1,H-2 class I histocompatibility antigen, D-37 alpha chain precursor	PF07654,Immunoglobulin C1-set domain;PF00129,Class I Histocompatibility antigen, domains alpha 1 and 2	IPR003006,Immunoglobulin/major histocompatibility complex, conserved site;IPR001039,MHC class I alpha chain, alpha1 alpha2 domains;IPR037055,MHC class I-like antigen recognition-like superfamily;IPR036179,Immunoglobulin-like domain superfamily;IPR013783,Immunoglobulin-like fold;IPR011161,MHC class I-like antigen recognition-like;IPR003597,Immunoglobulin C1-set;IPR007110,Immunoglobulin-like domain…	ENOG410II5V,-;ENOG4111K8F,-	GO:0001916,biological_process,positive regulation of T cell mediated cytotoxicity;GO:0048839,biological_process,inner ear development;GO:0002489,biological_process,antigen processing and presentation of endogenous peptide antigen via MHC class Ib via ER pathway, TAP-dependent;GO:0016021,cellular_component,integral component of membrane;GO:0016020,cellular_component,membrane	K06751,ko04650,Natural killer cell mediated cytotoxicity;K06751,ko04145,Phagosome;K06751,ko05330,Allograft rejection;K06751,ko05168,Herpes simplex infection;K06751,ko05203,Viral carcinogenesis;K06751,ko05416,Viral myocarditis;K06751,ko04514,Cell adhesion molecules (CAMs);K06751,ko05332,Graft-versus-host disease;K06751,ko05166,HTLV-I infection;K06751,ko04144,Endocytosis;K06751,ko05320,Autoimmune t…
Xdh	74.7514	19.1513	15.7647	11.9735	1.74643	7.13673	6.91954	0.0431962	0.673875	Q3UMS6,Uncharacterized protein	-	PF00111,2Fe-2S iron-sulfur cluster binding domain;PF02738,Molybdopterin-binding domain of aldehyde dehydrogenase;PF01799,[2Fe-2S] binding domain;PF00941,AD binding domain in molybdopterin dehydrogenase;PF03450,CO dehydrogenase flavoprotein C-terminal domain;PF01315,Aldehyde oxidase and xanthine dehydrogenase, a/b hammerhead domain	IPR016166,FAD-binding, type 2;IPR036856,Aldehyde oxidase/xanthine dehydrogenase, a/b hammerhead superfamily;IPR000674,Aldehyde oxidase/xanthine dehydrogenase, a/b hammerhead;IPR014309,Xanthine dehydrogenase, molybdopterin binding subunit;IPR006058,2Fe-2S ferredoxin, iron-sulphur binding site;IPR005107,CO dehydrogenase flavoprotein, C-terminal;IPR036884,[2Fe-2S]-binding domain superfamily;IPR00288…	COG4631,Xanthine dehydrogenase, molybdopterin-binding subunit B;COG4630,Xanthine dehydrogenase, iron-sulfur cluster and FAD-binding subunit A;KOG0430,Xanthine dehydrogenase	GO:0004855,molecular_function,xanthine oxidase activity;GO:0046872,molecular_function,metal ion binding;GO:0022900,biological_process,electron transport chain;GO:0016614,molecular_function,oxidoreductase activity, acting on CH-OH group of donors;GO:0043546,molecular_function,molybdopterin cofactor binding;GO:0051536,molecular_function,iron-sulfur cluster binding;GO:0050660,molecular_function,flav…	-
Plekhh2	4.64288	3.96692	2.13738	1.56978	1.17297	4.40062	20.2699	0.00531549	0.673875	A0A0G2K246,Pleckstrin homology, MyTH4 and FERM domain-containing H2	-	PF00169,PH domain;PF00373,RM central domain;PF00784,MyTH4 domain	IPR019748,FERM central domain;IPR038185,MyTH4 domain superfamily;IPR000299,FERM domain;IPR001849,Pleckstrin homology domain;IPR011993,PH-like domain superfamily;IPR035963,FERM superfamily, second domain;IPR019749,Band 4.1 domain;IPR014352,FERM/acyl-CoA-binding protein superfamily;IPR000857,MyTH4 domain	-	GO:0005737,cellular_component,cytoplasm;GO:0016604,cellular_component,nuclear body;GO:0030864,cellular_component,cortical actin cytoskeleton;GO:0030027,cellular_component,lamellipodium;GO:0005856,cellular_component,cytoskeleton;GO:0030835,biological_process,negative regulation of actin filament depolymerization;GO:0005886,cellular_component,plasma membrane;GO:0003779,molecular_function,actin bind…	-
Ston1	6.82295	5.35865	3.1554	2.24983	1.13246	4.30946	15.7286	0.0091729	0.673875	F1MAC6,RCG61406, isoform CRA_a	XP_006239805.1,-;XP_008762702.1,-;XP_006239806.1,-;XP_008762703.1,-;NP_891999.2,stonin-1	PF00928,Adaptor complexes medium subunit family	IPR012320,Stonin homology;IPR031232,Stonin-1;IPR017110,Stonin;IPR036168,AP-2 complex subunit mu, C-terminal superfamily;IPR028565,Mu homology domain	KOG2677,Stoned B synaptic vesicle biogenesis protein;ENOG410XQHF,-	GO:0030100,biological_process,regulation of endocytosis;GO:0006897,biological_process,endocytosis	-
Garem1	1.02036	0.889122	0.489264	0.385083	1.08144	1.78191	9.85657	0.0229709	0.673875	A0A1U7Q7S2,GRB2-associated and regulator of MAPK protein isoform X1	XP_005065402.1,GRB2-associated and regulator of MAPK protein 1 isoform X1	-	IPR025946,CABIT domain;IPR013761,Sterile alpha motif/pointed domain superfamily	-	-	-
Gm4951	18.0041	1.84072	1.31817	0.661602	3.32576	3.87585	9.05409	0.0270815	0.673875	Q3UED7,Interferon-gamma-inducible GTPase Ifgga2 protein	XP_011245231.1,-;XP_011245230.1,-;NP_001028939.1,uncharacterized protein LOC240327;XP_006525988.1,-	PF05049,Interferon-inducible GTPase (IIGP)	IPR030385,IRG-type guanine nucleotide-binding (G) domain;IPR007743,Immunity-related GTPases-like;IPR027417,P-loop containing nucleoside triphosphate hydrolase	ENOG410J4GH,-;ENOG41125KF,-	GO:0035458,biological_process,cellular response to interferon-beta;GO:0005525,molecular_function,GTP binding;GO:0006952,biological_process,defense response;GO:0016020,cellular_component,membrane;GO:0003924,molecular_function,GTPase activity;GO:0005789,cellular_component,endoplasmic reticulum membrane	-
Gm4841	23.8724	0.981486	0.95656	0.353266	4.24997	4.2442	8.08047	0.0331667	0.673875	E9QAA8,Interferon-gamma-inducible GTPase Ifgga3 protein	NP_001030031.2,interferon-inducible GTPase-like	PF05049,Interferon-inducible GTPase (IIGP)	IPR030385,IRG-type guanine nucleotide-binding (G) domain;IPR007743,Immunity-related GTPases-like;IPR027417,P-loop containing nucleoside triphosphate hydrolase	ENOG410IJSM,-;ENOG41125KF,-	GO:0035458,biological_process,cellular response to interferon-beta;GO:0005525,molecular_function,GTP binding;GO:0006952,biological_process,defense response;GO:0016020,cellular_component,membrane;GO:0003924,molecular_function,GTPase activity;GO:0005789,cellular_component,endoplasmic reticulum membrane	-
F830016B08Rik	6.2098	0.383375	0.221992	0.154807	4.12392	2.55574	9.82772	0.023295	0.673875	G3UWE2,Interferon-gamma-inducible GTPase Ifgga4 protein	XP_006525989.1,-;NP_001094945.1,interferon-inducible GTPase-like	PF05049,Interferon-inducible GTPase (IIGP)	IPR030385,IRG-type guanine nucleotide-binding (G) domain;IPR007743,Immunity-related GTPases-like;IPR027417,P-loop containing nucleoside triphosphate hydrolase	ENOG410IJSM,-;ENOG41125KF,-	GO:0035458,biological_process,cellular response to interferon-beta;GO:0005525,molecular_function,GTP binding;GO:0006952,biological_process,defense response;GO:0016020,cellular_component,membrane;GO:0003924,molecular_function,GTPase activity;GO:0005789,cellular_component,endoplasmic reticulum membrane;GO:0016021,cellular_component,integral component of membrane	-
Iigp1	175.847	10.0724	9.03507	3.20065	3.93909	7.2984	8.18502	0.0324277	0.673875	J7NNX8,Interferon-gamma-inducible GTPase Ifgga1 protein	NP_001139747.1,-;XP_011245280.1,-;XP_011245279.1,-;XP_011245281.1,-;XP_011245282.1,-;NP_068564.4,interferon-inducible GTPase 1	PF05049,Interferon-inducible GTPase (IIGP)	IPR030385,IRG-type guanine nucleotide-binding (G) domain;IPR007743,Immunity-related GTPases-like;IPR027417,P-loop containing nucleoside triphosphate hydrolase	ENOG410J4GH,-;ENOG41125KF,-	GO:0035458,biological_process,cellular response to interferon-beta;GO:0019003,molecular_function,GDP binding;GO:0005525,molecular_function,GTP binding;GO:0042802,molecular_function,identical protein binding;GO:0010506,biological_process,regulation of autophagy;GO:0020005,cellular_component,symbiont-containing vacuole membrane;GO:0016020,cellular_component,membrane;GO:0003924,molecular_function,GT…	-
Lipg	2.8923	0.877693	0.63603	0.558359	1.63997	2.25288	6.65528	0.0460551	0.673875	C0LQ91,Lipase	NP_034850.3,endothelial lipase precursor	PF01477,PLAT/LH2 domain;PF00151,Lipase	IPR000734,Triacylglycerol lipase family;IPR002330,Lipoprotein lipase;IPR016272,Lipase, LIPH-type;IPR033906,Lipase, N-terminal;IPR036392,PLAT/LH2 domain superfamily;IPR001024,PLAT/LH2 domain;IPR013818,Lipase/vitellogenin;IPR029058,Alpha/Beta hydrolase fold	ENOG4111GMM,-;ENOG410IJUA,-	GO:0050746,biological_process,regulation of lipoprotein metabolic process;GO:0006629,biological_process,lipid metabolic process;GO:0005794,cellular_component,Golgi apparatus;GO:0034375,biological_process,high-density lipoprotein particle remodeling;GO:0055091,biological_process,phospholipid homeostasis;GO:0010983,biological_process,positive regulation of high-density lipoprotein particle clearanc…	-
Setbp1	0.940152	0.503279	0.255372	0.153842	1.78888	2.21228	13.4792	0.012607	0.673875	G1RIP9,SET binding protein 1	XP_003267573.1,SET-binding protein;XP_012361861.1,-	-	IPR017956,AT hook, DNA-binding motif	ENOG410ZICX,-;ENOG410ITIX,-	GO:0003677,molecular_function,DNA binding;GO:0016604,cellular_component,nuclear body;GO:0005634,cellular_component,nucleus;GO:0005829,cellular_component,cytosol	-
Ms4a4c	5.86182	7.17856	3.13116	2.25904	1.22048	3.00151	16.8532	0.00787745	0.673875	Q9D3F6,MCG12897	XP_006527314.1,-;XP_006527313.1,-;NP_083775.1,membrane-spanning 4-domains, subfamily A, member 4C	PF04103,CD20-like family	IPR030417,Membrane-spanning 4-domains subfamily A;IPR007237,CD20-like family	ENOG4112CBR,-;ENOG410J084,-	GO:0008150,biological_process,biological_process;GO:0005575,cellular_component,cellular_component;GO:0003674,molecular_function,molecular_function;GO:0016021,cellular_component,integral component of membrane;GO:0016020,cellular_component,membrane	-
Ifit2	23.3295	18.8533	7.97362	5.78837	1.5753	5.7713	36.3273	0.0013851	0.432209	Q6GTM0,Ifit2 protein	XP_006526768.1,-;NP_032358.1,interferon-induced protein with tetratricopeptide repeats 2;XP_006526769.1,-	PF14559,Tetratricopeptide repeat	IPR024124,Interferon-induced protein with tetratricopeptide repeats 2;IPR011990,Tetratricopeptide-like helical domain superfamily;IPR019734,Tetratricopeptide repeat;IPR013026,Tetratricopeptide repeat-containing domain	KOG1124,FOG: TPR repeat;COG0457,FOG: TPR repeat	GO:0035457,biological_process,cellular response to interferon-alpha;GO:0009615,biological_process,response to virus;GO:0005737,cellular_component,cytoplasm;GO:0005783,cellular_component,endoplasmic reticulum;GO:0032091,biological_process,negative regulation of protein binding;GO:0043065,biological_process,positive regulation of apoptotic process	-
Ifit3	54.9954	73.7628	23.6178	21.7071	1.44731	6.22923	45.5991	0.00078708	0.361953	Q5FW82,Interferon-induced protein with tetratricopeptide repeats 3	NP_034631.1,interferon-induced protein with tetratricopeptide repeats 3	PF13181,Tetratricopeptide repeat;PF14559,Tetratricopeptide repeat	IPR019734,Tetratricopeptide repeat;IPR011990,Tetratricopeptide-like helical domain superfamily;IPR024122,Interferon-induced protein with tetratricopeptide repeats 3;IPR013026,Tetratricopeptide repeat-containing domain	KOG1124,FOG: TPR repeat;COG0457,FOG: TPR repeat	GO:0035457,biological_process,cellular response to interferon-alpha;GO:0035458,biological_process,cellular response to interferon-beta;GO:0035634,biological_process,response to stilbenoid	-
Ifit1bl1	1.25944	2.5002	0.584942	0.641002	1.5427	1.48737	12.638	0.0143483	0.673875	D3Z6F0,Interferon-induced protein with tetratricpeptide repeats 1B-like 1	NP_001103987.1,uncharacterized protein LOC667373 isoform 1	PF13181,Tetratricopeptide repeat	IPR011990,Tetratricopeptide-like helical domain superfamily;IPR019734,Tetratricopeptide repeat;IPR013026,Tetratricopeptide repeat-containing domain	KOG1124,FOG: TPR repeat;COG0457,FOG: TPR repeat	GO:0005737,cellular_component,cytoplasm;GO:0003723,molecular_function,RNA binding;GO:0051607,biological_process,defense response to virus;GO:0005829,cellular_component,cytosol	-
Ifit3b	9.24853	16.2329	3.51982	3.40873	1.81093	3.99342	33.6406	0.00166352	0.466242	E9PV48,Interferon-induced protein with tetratricopeptide repeats 3B	NP_001005858.2,interferon-induced protein with tetratricopeptide repeats 3-like	PF13181,Tetratricopeptide repeat;PF14559,Tetratricopeptide repeat	IPR019734,Tetratricopeptide repeat;IPR011990,Tetratricopeptide-like helical domain superfamily;IPR024122,Interferon-induced protein with tetratricopeptide repeats 3;IPR013026,Tetratricopeptide repeat-containing domain	KOG1124,FOG: TPR repeat;COG0457,FOG: TPR repeat	GO:0035457,biological_process,cellular response to interferon-alpha;GO:0051607,biological_process,defense response to virus;GO:0005737,cellular_component,cytoplasm;GO:0005739,cellular_component,mitochondrion;GO:0005829,cellular_component,cytosol;GO:0042802,molecular_function,identical protein binding	-
Ifit1	7.75626	7.70252	2.41498	2.12757	1.71685	3.7204	51.4053	0.000578419	0.331303	Q3UNG3,Uncharacterized protein	-	PF13181,Tetratricopeptide repeat;PF13432,Tetratricopeptide repeat	IPR011990,Tetratricopeptide-like helical domain superfamily;IPR019734,Tetratricopeptide repeat;IPR013026,Tetratricopeptide repeat-containing domain	KOG1124,FOG: TPR repeat;COG0457,FOG: TPR repeat	-	-
Stat1	64.6763	11.3527	9.84244	5.18249	2.33785	7.35364	7.39993	0.0385963	0.673875	A0A087WSP5,Signal transducer and activator of transcription	NP_001192242.1,signal transducer and activator of transcription 1 isoform 1	PF12162,STAT1 TAZ2 binding domain;PF02865,STAT protein, protein interaction domain;PF01017,STAT protein, all-alpha domain;PF00017,SH2 domain;PF02864,STAT protein, DNA binding domain	IPR036860,SH2 domain superfamily;IPR015988,STAT transcription factor, coiled coil;IPR035859,STAT1, SH2 domain;IPR038295,STAT1, C-terminal domain superfamily;IPR008967,p53-like transcription factor, DNA-binding;IPR013801,STAT transcription factor, DNA-binding;IPR000980,SH2 domain;IPR012345,STAT transcription factor, DNA-binding, N-terminal;IPR013800,STAT transcription factor, all-alpha domain;IPR0…	KOG3667,STAT protein;ENOG410XPN8,-	GO:0051607,biological_process,defense response to virus;GO:0035458,biological_process,cellular response to interferon-beta;GO:0001937,biological_process,negative regulation of endothelial cell proliferation;GO:0032991,cellular_component,protein-containing complex;GO:0000790,cellular_component,nuclear chromatin;GO:0005164,molecular_function,tumor necrosis factor receptor binding;GO:0042393,molecul…	K11220,ko04919,Thyroid hormone signaling pathway;K11220,ko05145,Toxoplasmosis;K11220,ko05164,Influenza A;K11220,ko05162,Measles;K11220,ko05212,Pancreatic cancer;K11220,ko04917,Prolactin signaling pathway;K11220,ko05160,Hepatitis C;K11220,ko04380,Osteoclast differentiation;K11220,ko04630,Jak-STAT signaling pathway;K11220,ko05321,Inflammatory bowel disease (IBD);K11220,ko04620,Toll-like receptor si…
Tmem198	1.05736	1.40219	0.526132	0.538702	1.14635	1.1434	10.3305	0.0210279	0.673875	D3ZHB8,RCG23725, isoform CRA_a	XP_003754587.1,-;XP_002730088.1,transmembrane protein 198	PF13886,omain of unknown function (DUF4203)	IPR025256,Domain of unknown function DUF4203	ENOG410IGI3,-;ENOG4110N65,-	GO:0031410,cellular_component,cytoplasmic vesicle;GO:0090263,biological_process,positive regulation of canonical Wnt signaling pathway;GO:0005886,cellular_component,plasma membrane;GO:0016021,cellular_component,integral component of membrane;GO:0016020,cellular_component,membrane	-
Dock10	9.45385	8.81982	3.93606	3.23716	1.30253	6.85119	37.6232	0.00125477	0.432209	E9QM99,Dedicator of cytokinesis protein 10	NP_780500.2,dedicator of cytokinesis protein 10 isoform 1	PF06920,ock homology region 2;PF14429,C2 domain in Dock180 and Zizimin proteins;PF11878,omain of unknown function (DUF3398);PF00169,PH domain	IPR037809,Dedicator of cytokinesis D, C2 domain;IPR001849,Pleckstrin homology domain;IPR011993,PH-like domain superfamily;IPR010703,Dedicator of cytokinesis, C-terminal;IPR035892,C2 domain superfamily;IPR021816,Dedicator of cytokinesis C/D, N-terminal;IPR027007,DHR-1 domain;IPR027357,DHR-2 domain;IPR026791,Dedicator of cytokinesis	ENOG410XNVY,-;KOG1997,PH domain-containing protein	GO:0030334,biological_process,regulation of cell migration;GO:0005737,cellular_component,cytoplasm;GO:0005085,molecular_function,guanyl-nucleotide exchange factor activity;GO:0007264,biological_process,small GTPase mediated signal transduction;GO:0065009,biological_process,regulation of molecular function;GO:0005829,cellular_component,cytosol;GO:0005634,cellular_component,nucleus;GO:0005654,cellu…	-
C130026I21Rik	2.55407	1.44345	0.55636	0.628733	1.71798	2.31753	16.1879	0.00863422	0.673875	Q8C898,RIKEN cDNA C130026I21 gene	NP_001032998.2,SP140 nuclear body protein family member isoform 2;NP_780428.1,SP140 nuclear body protein family member isoform 1	PF03172,HSR domain	IPR004865,HSR domain	KOG2177,Predicted E3 ubiquitin ligase;ENOG4111G04,-	GO:0005575,cellular_component,cellular_component;GO:0005634,cellular_component,nucleus	-
A530032D15Rik	3.33727	1.22658	0.846761	0.443488	1.80053	1.25481	7.72008	0.0358999	0.673875	E9Q422,RIKEN cDNA A530032D15Rik gene	-	PF03172,HSR domain	IPR004865,HSR domain	KOG2177,Predicted E3 ubiquitin ligase;ENOG4111G04,-	GO:0003674,molecular_function,molecular_function;GO:0005575,cellular_component,cellular_component;GO:0005634,cellular_component,nucleus;GO:0008150,biological_process,biological_process	-
Sp100	10.0464	7.20865	4.96475	3.28335	1.02908	5.58738	11.258	0.0180034	0.673875	Q8C405,Nuclear autoantigen Sp-100	NP_038701.2,nuclear autoantigen Sp-100 isoform 1	PF03172,HSR domain;PF00439,Bromodomain;PF01342,SAND domain	IPR036427,Bromodomain-like superfamily;IPR010919,SAND-like domain superfamily;IPR004865,HSR domain;IPR000770,SAND domain;IPR001487,Bromodomain	KOG2177,Predicted E3 ubiquitin ligase;ENOG4111G04,-	GO:0003677,molecular_function,DNA binding;GO:0005634,cellular_component,nucleus	-
Per2	1.34707	1.96259	0.352229	0.454467	1.97085	2.57296	32.0558	0.00186475	0.479798	A0A0R4J0U3,Period circadian protein homolog 2	NP_035196.2,period circadian protein homolog 2	PF08447,PAS fold;PF12114,Period protein 2/3C-terminal region	IPR000014,PAS domain;IPR035965,PAS domain superfamily;IPR013655,PAS fold-3;IPR022728,Period circadian-like, C-terminal	-	GO:0000989,molecular_function,transcription factor activity, transcription factor binding;GO:0000122,biological_process,negative regulation of transcription by RNA polymerase II;GO:0005634,cellular_component,nucleus;GO:0007623,biological_process,circadian rhythm;GO:0045892,biological_process,negative regulation of transcription, DNA-templated	K02633,ko04710,Circadian rhythm;K02633,ko04713,Circadian entrainment;K02633,ko04711,Circadian rhythm - fly;K02633,ko05168,Herpes simplex infection
Gm29427	1.32042	0.98092	0.606468	0.334205	1.24866	0.652074	7.22637	0.0401762	0.673875	B2Z894,6-phosphofructo-2-kinase/fructose-2, 6-bisphosphatase 2 variant 6	-	PF01591,6-phosphofructo-2-kinase;PF00300,Histidine phosphatase superfamily (branch 1)	IPR013079,6-phosphofructo-2-kinase;IPR027417,P-loop containing nucleoside triphosphate hydrolase;IPR013078,Histidine phosphatase superfamily, clade-1;IPR001345,Phosphoglycerate/bisphosphoglycerate mutase, active site;IPR003094,Fructose-2,6-bisphosphatase;IPR029033,Histidine phosphatase superfamily	COG0406,Fructose-2,6-bisphosphatase;KOG0234,Fructose-6-phosphate 2-kinase/fructose-2,6-biphosphatase	GO:0016301,molecular_function,kinase activity;GO:0003824,molecular_function,catalytic activity;GO:0016740,molecular_function,transferase activity;GO:0003873,molecular_function,6-phosphofructo-2-kinase activity;GO:0005524,molecular_function,ATP binding;GO:0006003,biological_process,fructose 2,6-bisphosphate metabolic process;GO:0008152,biological_process,metabolic process;GO:0046835,biological_pro…	-
Zbed6	6.41059	2.1785	1.28636	1.13951	1.80312	3.79683	10.2477	0.0215406	0.673875	G0LE24,Zinc finger BED domain-containing protein 6	NP_001160024.1,zinc finger BED domain-containing protein 6	PF02892,BED zinc finger;PF05699,hAT family C-terminal dimerisation region	IPR008906,HAT, C-terminal dimerisation domain;IPR037220,Zinc finger BED domain;IPR003656,Zinc finger, BED-type;IPR036236,Zinc finger C2H2 superfamily;IPR012337,Ribonuclease H-like superfamily	ENOG410YAJD,-;ENOG410IR9U,-	GO:0046983,molecular_function,protein dimerization activity;GO:0003677,molecular_function,DNA binding;GO:0005730,cellular_component,nucleolus;GO:0045892,biological_process,negative regulation of transcription, DNA-templated;GO:0000122,biological_process,negative regulation of transcription by RNA polymerase II;GO:0005634,cellular_component,nucleus	-
Ifi206	6.41294	3.41068	1.33336	0.853528	2.13808	3.19894	22.1894	0.00434789	0.64375	G3UZV2,Interferon-activated gene 206	XP_006497141.1,signaling mucin HKR1-like;XP_011237195.1,-	PF02758,PAAD/DAPIN/Pyrin domain	IPR004020,DAPIN domain;IPR004021,HIN-200/IF120x	ENOG4111A13,-;ENOG410KEIM,-	GO:0001047,molecular_function,core promoter binding;GO:0001078,molecular_function,transcriptional repressor activity, RNA polymerase II proximal promoter sequence-specific DNA binding;GO:0005730,cellular_component,nucleolus;GO:0003690,molecular_function,double-stranded DNA binding;GO:0000122,biological_process,negative regulation of transcription by RNA polymerase II;GO:0008134,molecular_function…	-
Ifi214	0.95962	0.355136	0.226523	0.143903	1.80615	1.79081	8.89531	0.0279623	0.673875	E9PVL3,Interferon-activated gene 214	-	PF02760,HIN-200/IF120x domain;PF02758,PAAD/DAPIN/Pyrin domain	IPR004020,DAPIN domain;IPR004021,HIN-200/IF120x	-	-	-
Ifi213	4.01719	3.6485	1.45742	0.842259	1.69492	4.08012	27.1958	0.00273736	0.599196	D3Z5G0,Interferon-activated gene 213	XP_011237154.1,uncharacterized protein LOC623121 isoform X3	PF02758,PAAD/DAPIN/Pyrin domain	IPR004020,DAPIN domain	-	GO:0001047,molecular_function,core promoter binding;GO:0001078,molecular_function,transcriptional repressor activity, RNA polymerase II proximal promoter sequence-specific DNA binding;GO:0005730,cellular_component,nucleolus;GO:0003690,molecular_function,double-stranded DNA binding;GO:0000122,biological_process,negative regulation of transcription by RNA polymerase II;GO:0008134,molecular_function…	-
Ifi209	32.7666	16.4385	8.32512	6.35197	1.71712	5.82553	17.8722	0.00699237	0.673875	E9PVL3,Interferon-activated gene 214	-	PF02760,HIN-200/IF120x domain;PF02758,PAAD/DAPIN/Pyrin domain	IPR004020,DAPIN domain;IPR004021,HIN-200/IF120x	-	-	-
Ifi208	2.03602	1.60354	0.536855	0.360754	1.97803	2.57117	29.7558	0.00222107	0.540565	D3Z5G0,Interferon-activated gene 213	XP_011237154.1,uncharacterized protein LOC623121 isoform X3	PF02758,PAAD/DAPIN/Pyrin domain	IPR004020,DAPIN domain	-	GO:0001047,molecular_function,core promoter binding;GO:0001078,molecular_function,transcriptional repressor activity, RNA polymerase II proximal promoter sequence-specific DNA binding;GO:0005730,cellular_component,nucleolus;GO:0003690,molecular_function,double-stranded DNA binding;GO:0000122,biological_process,negative regulation of transcription by RNA polymerase II;GO:0008134,molecular_function…	-
Ifi207	37.3784	24.8327	14.1255	9.42583	1.36768	6.21842	17.0221	0.00776158	0.673875	E9Q3L4,Interferon-activated gene 207	NP_001191839.1,uncharacterized protein LOC226691	PF02760,HIN-200/IF120x domain;PF02758,PAAD/DAPIN/Pyrin domain	IPR004020,DAPIN domain;IPR004021,HIN-200/IF120x	ENOG410J5NP,-;ENOG410Y78B,-	GO:0000978,molecular_function,RNA polymerase II proximal promoter sequence-specific DNA binding;GO:0001078,molecular_function,transcriptional repressor activity, RNA polymerase II proximal promoter sequence-specific DNA binding;GO:0005730,cellular_component,nucleolus;GO:0003690,molecular_function,double-stranded DNA binding;GO:0000122,biological_process,negative regulation of transcription by RNA…	-
Ifi204	115.538	44.2574	35.2137	21.3306	1.48089	7.59536	7.66494	0.0363454	0.673875	E9QKL6,Interferon-activable protein 204	NP_032355.2,interferon-activable protein 204	PF02760,HIN-200/IF120x domain;PF02758,PAAD/DAPIN/Pyrin domain	IPR004020,DAPIN domain;IPR004021,HIN-200/IF120x	ENOG410J5NP,-;ENOG410Y78B,-	-	-
Mndal	27.9047	27.024	13.7906	11.2346	1.08663	6.09629	27.2511	0.00267852	0.599196	A0A087WRA4,Myeloid cell nuclear differentiation antigen-like protein	XP_006496662.1,myeloid cell nuclear differentiation antigen-like protein isoform X3	PF02760,HIN-200/IF120x domain;PF02758,PAAD/DAPIN/Pyrin domain	IPR004020,DAPIN domain;IPR011029,Death-like domain superfamily;IPR004021,HIN-200/IF120x	-	GO:0030308,biological_process,negative regulation of cell growth;GO:0005634,cellular_component,nucleus	-
Ifi211	151.231	83.466	56.8604	43.4727	1.1955	7.22545	10.6229	0.0201236	0.673875	E9QKL6,Interferon-activable protein 204	NP_032355.2,interferon-activable protein 204	PF02760,HIN-200/IF120x domain;PF02758,PAAD/DAPIN/Pyrin domain	IPR004020,DAPIN domain;IPR004021,HIN-200/IF120x	ENOG410J5NP,-;ENOG410Y78B,-	-	-
Ifi203	10.4788	5.67902	2.38923	1.84025	1.90318	5.09486	25.0885	0.00329413	0.616309	E9QAN9,Interferon-activable protein 203	NP_001289578.1,interferon-activable protein 203 isoform 1;XP_011237064.1,-	PF02760,HIN-200/IF120x domain;PF02758,PAAD/DAPIN/Pyrin domain	IPR004020,DAPIN domain;IPR011029,Death-like domain superfamily;IPR004021,HIN-200/IF120x	-	-	-
Ifi205	22.6799	15.7243	11.2143	7.44938	1.00622	5.89486	10.1119	0.0220873	0.673875	A0A1Z3MI21,Ifi205	-	-	IPR004020,DAPIN domain;IPR004021,HIN-200/IF120x	-	-	-
Prrc2b	19.6576	9.65219	7.22562	6.79806	1.03291	6.93611	6.82812	0.0441567	0.673875	F8WHT3,Protein PRRC2B	NP_001153106.1,protein PRRC2B isoform 1	PF07001,BAT2 N-terminus	IPR009738,BAT2, N-terminal;IPR033184,Protein PRRC2	ENOG4110ERT,-;KOG4817,Unnamed protein	-	-
Zbtb34	1.40044	0.815211	0.578321	0.485799	1.02451	2.44675	6.46114	0.0483252	0.673875	Q69Z45,MKIAA1993 protein	-	PF00096,Zinc finger, C2H2 type;PF00651,BTB/POZ domain	IPR013087,Zinc finger C2H2-type;IPR011333,SKP1/BTB/POZ domain superfamily;IPR000210,BTB/POZ domain;IPR036236,Zinc finger C2H2 superfamily	KOG1721,FOG: Zn-finger;COG5048,FOG: Zn-finger	GO:0003676,molecular_function,nucleic acid binding;GO:0008150,biological_process,biological_process;GO:0003674,molecular_function,molecular_function;GO:0005654,cellular_component,nucleoplasm	-
Nmi	55.8894	34.7657	22.8973	16.1151	1.18385	6.01856	12.2091	0.0153653	0.673875	Q3UJ82,Uncharacterized protein	NP_001135421.1,-;XP_006498281.1,-;NP_001135420.1,-;NP_062274.1,N-myc-interactor	PF07292,Nmi/IFP 35 domain (NID);PF07334,Interferon-induced 35 kDa protein (IFP 35) N-terminus	IPR033527,N-myc-interactor;IPR012677,Nucleotide-binding alpha-beta plait domain superfamily;IPR009938,Nmi/IFP 35 domain, N-terminal;IPR009909,Nmi/IFP 35 domain	ENOG410IFIM,-;ENOG4111N1Z,-	GO:0006366,biological_process,transcription by RNA polymerase II;GO:1902524,biological_process,positive regulation of protein K48-linked ubiquitination;GO:0045358,biological_process,negative regulation of interferon-beta biosynthetic process;GO:0005737,cellular_component,cytoplasm;GO:0060333,biological_process,interferon-gamma-mediated signaling pathway;GO:0045824,biological_process,negative regu…	-
Fmnl2	28.0206	12.0159	9.63702	6.93426	1.24947	6.42148	7.15791	0.0408241	0.673875	I3LYY3,Formin like 2	-	PF02181,ormin Homology 2 Domain	IPR014768,Rho GTPase-binding/formin homology 3 (GBD/FH3) domain;IPR010473,Formin, GTPase-binding domain;IPR010472,Formin, FH3 domain;IPR016024,Armadillo-type fold;IPR027656,Formin-like protein 2;IPR014767,Diaphanous autoregulatory (DAD) domain;IPR015425,Formin, FH2 domain	ENOG410Y3DT,-;KOG1923,Rac1 GTPase effector FRL	GO:0030036,biological_process,actin cytoskeleton organization;GO:0022604,biological_process,regulation of cell morphogenesis;GO:0016043,biological_process,cellular component organization;GO:0007010,biological_process,cytoskeleton organization;GO:0030866,biological_process,cortical actin cytoskeleton organization;GO:0003779,molecular_function,actin binding;GO:0045296,molecular_function,cadherin bi…	-
Ube2l6	39.7484	19.6897	12.8141	7.66218	1.51296	5.31949	11.441	0.0174499	0.673875	Q4FJY2,Ube2l6 protein	-	PF00179,Ubiquitin-conjugating enzyme	IPR016135,Ubiquitin-conjugating enzyme/RWD-like;IPR023313,Ubiquitin-conjugating enzyme, active site;IPR000608,Ubiquitin-conjugating enzyme E2	COG5078,Ubiquitin-protein ligase;KOG0422,Ubiquitin-protein ligase	GO:0000166,molecular_function,nucleotide binding;GO:0005524,molecular_function,ATP binding	-
Mapk8ip1	1.50729	3.28628	1.27515	0.836062	1.11342	2.98113	6.43944	0.0485885	0.673875	B0VXR5,JIP1 protein	-	PF14604,Variant SH3 domain;PF00640,Phosphotyrosine interaction domain (PTB/PID)	IPR036028,SH3-like domain superfamily;IPR001452,SH3 domain;IPR035638,JIP1, SH3 domain;IPR006020,PTB/PI domain;IPR011993,PH-like domain superfamily	ENOG410ZFRJ,-;KOG3775,Mitogen-activated protein kinase scaffold protein JIP	-	-
Zfp442	0.546141	0.376502	0.232265	0.143482	1.25281	-0.0338123	6.94626	0.042921	0.673875	A2AQA0,Zinc finger protein 442	NP_001297574.1,zinc finger protein 442	PF00096,Zinc finger, C2H2 type;PF13894,C2H2-type zinc finger;PF01352,KRAB box;PF13912,C2H2-type zinc finger	IPR013087,Zinc finger C2H2-type;IPR001909,Krueppel-associated box;IPR036051,KRAB domain superfamily;IPR036236,Zinc finger C2H2 superfamily	KOG1721,FOG: Zn-finger;COG5048,FOG: Zn-finger	GO:0003676,molecular_function,nucleic acid binding;GO:0003700,molecular_function,DNA binding transcription factor activity;GO:0046872,molecular_function,metal ion binding;GO:0006355,biological_process,regulation of transcription, DNA-templated;GO:0005622,cellular_component,intracellular;GO:0005575,cellular_component,cellular_component	-
Znfx1	14.6311	8.4179	3.91309	3.0852	1.6874	5.9418	22.854	0.00406934	0.629236	F1LMA9,Zinc finger, NFX1-type-containing 1	XP_006235704.1,-;XP_006235703.1,NFX1-type zinc finger-containing protein 1 isoform X1;XP_006235705.1,-	PF13087,AAA domain;PF13086,AAA domain	IPR000967,Zinc finger, NF-X1-type;IPR027417,P-loop containing nucleoside triphosphate hydrolase	KOG1807,Helicases;COG1112,Superfamily I DNA and RNA helicases and helicase subunits	GO:0003723,molecular_function,RNA binding;GO:0006355,biological_process,regulation of transcription, DNA-templated;GO:0003700,molecular_function,DNA binding transcription factor activity;GO:0005634,cellular_component,nucleus;GO:0008270,molecular_function,zinc ion binding	-
Zbp1	35.575	10.3538	5.97684	2.91842	2.35834	5.60527	11.6756	0.0167739	0.673875	A2APF7,Z-DNA-binding protein 1	NP_067369.2,Z-DNA-binding protein 1 isoform 1	PF02295,Adenosine deaminase z-alpha domain;PF12721,RIP homotypic interaction motif	IPR025735,RHIM domain;IPR036390,Winged helix DNA-binding domain superfamily;IPR036388,Winged helix-like DNA-binding domain superfamily;IPR000607,Double-stranded RNA-specific adenosine deaminase (DRADA)	ENOG411196S,-;ENOG410J2S4,-	GO:0003723,molecular_function,RNA binding;GO:0005515,molecular_function,protein binding;GO:0003726,molecular_function,double-stranded RNA adenosine deaminase activity	-
Helz2	5.42662	3.53676	1.84104	1.86728	1.23403	5.19087	17.5132	0.00730381	0.673875	A2AS03,Helicase with zinc finger domain 2	XP_006500664.1,helicase with zinc finger domain 2 isoform X3	PF13087,AAA domain;PF13086,AAA domain;PF00773,RNB domain	IPR031191,Helicase with zinc finger domain 2;IPR003593,AAA+ ATPase domain;IPR012340,Nucleic acid-binding, OB-fold;IPR036236,Zinc finger C2H2 superfamily;IPR027417,P-loop containing nucleoside triphosphate hydrolase	KOG2102,Exosomal 3'-5' exoribonuclease complex, subunit Rrp44/Dis3;KOG1804,RNA helicase;COG1112,Superfamily I DNA and RNA helicases and helicase subunits;COG0557,Exoribonuclease R	GO:1903506,biological_process,regulation of nucleic acid-templated transcription;GO:0030374,molecular_function,ligand-dependent nuclear receptor transcription coactivator activity	-
Zfp704	0.335227	0.464922	0.177956	0.137416	1.28354	2.07923	14.118	0.0113531	0.673875	A0A0G2K951,Zinc finger protein 704	-	-	IPR013087,Zinc finger C2H2-type	-	GO:0003676,molecular_function,nucleic acid binding;GO:0006357,biological_process,regulation of transcription by RNA polymerase II;GO:0005634,cellular_component,nucleus;GO:0001158,molecular_function,enhancer sequence-specific DNA binding	-
Tnfsf10	0.657741	0.382267	0.171839	0.103846	1.87817	0.812547	13.9942	0.0116817	0.673875	Q3U5H0,Tumor necrosis factor	NP_033451.1,tumor necrosis factor ligand superfamily member 10	PF00229,TNF(Tumour Necrosis Factor) family	IPR017355,Tumour necrosis factor ligand 10/11;IPR006052,Tumour necrosis factor domain;IPR021184,Tumour necrosis factor, conserved site;IPR008983,Tumour necrosis factor-like domain superfamily	ENOG410YS4F,-;ENOG410IIX7,-	GO:0090200,biological_process,positive regulation of release of cytochrome c from mitochondria;GO:0032868,biological_process,response to insulin;GO:0016021,cellular_component,integral component of membrane;GO:0005164,molecular_function,tumor necrosis factor receptor binding;GO:0005125,molecular_function,cytokine activity;GO:0042802,molecular_function,identical protein binding;GO:0010469,biologica…	K04721,ko04210,Apoptosis;K04721,ko05164,Influenza A;K04721,ko04060,Cytokine-cytokine receptor interaction;K04721,ko04650,Natural killer cell mediated cytotoxicity;K04721,ko04068,FoxO signaling pathway;K04721,ko05162,Measles
Rapgef2	3.74793	1.81081	1.26909	1.05471	1.22997	4.79666	8.95266	0.0276397	0.673875	A0A0A6YWG7,Rap guanine nucleotide exchange factor 2	-	PF00618,RasGEF N-terminal motif;PF00788,Ras association (RalGDS/AF-6) domain;PF00595,PDZ domain (Also known as DHR or GLGF);PF00617,RasGEF domain	IPR000651,Ras-like guanine nucleotide exchange factor, N-terminal;IPR030739,Rap guanine nucleotide exchange factor 2;IPR036034,PDZ superfamily;IPR014710,RmlC-like jelly roll fold;IPR000159,Ras-associating (RA) domain;IPR000595,Cyclic nucleotide-binding domain;IPR001478,PDZ domain;IPR018490,Cyclic nucleotide-binding-like;IPR023578,Ras guanine nucleotide exchange factor domain superfamily;IPR001895…	ENOG410XS6B,-;KOG3542,cAMP-regulated guanine nucleotide exchange factor	GO:0042127,biological_process,regulation of cell proliferation;GO:0005085,molecular_function,guanyl-nucleotide exchange factor activity;GO:0005096,molecular_function,GTPase activator activity;GO:0007264,biological_process,small GTPase mediated signal transduction;GO:0043547,biological_process,positive regulation of GTPase activity;GO:0005622,cellular_component,intracellular;GO:0017034,molecular_f…	-
Gbp5	37.8671	2.40526	2.10729	0.848668	3.77835	6.1901	8.27655	0.0317993	0.673875	Q8BMN7,Guanylate-binding protein 5	NP_705792.2,guanylate-binding protein 5	PF02841,uanylate-binding protein, C-terminal domain;PF02263,uanylate-binding protein, N-terminal domain	IPR027417,P-loop containing nucleoside triphosphate hydrolase;IPR003191,Guanylate-binding protein/Atlastin, C-terminal;IPR030386,GB1/RHD3-type guanine nucleotide-binding (G) domain;IPR015894,Guanylate-binding protein, N-terminal;IPR036543,Guanylate-binding protein, C-terminal domain superfamily;IPR037684,Guanylate-binding protein, C-terminal	ENOG410XR6Z,-;KOG2037,Guanylate-binding protein	GO:0031410,cellular_component,cytoplasmic vesicle;GO:0072616,biological_process,interleukin-18 secretion;GO:0005525,molecular_function,GTP binding;GO:0045089,biological_process,positive regulation of innate immune response;GO:0050702,biological_process,interleukin-1 beta secretion;GO:0071346,biological_process,cellular response to interferon-gamma;GO:0003924,molecular_function,GTPase activity;GO:…	-
Gbp7	55.2752	4.82403	3.74523	2.00013	3.39245	6.55351	8.72557	0.0289482	0.673875	Q91Z40,Gbp6 protein	NP_001076781.1,-;NP_663520.2,guanylate binding protein 7	PF02841,uanylate-binding protein, C-terminal domain;PF02263,uanylate-binding protein, N-terminal domain	IPR027417,P-loop containing nucleoside triphosphate hydrolase;IPR003191,Guanylate-binding protein/Atlastin, C-terminal;IPR030386,GB1/RHD3-type guanine nucleotide-binding (G) domain;IPR015894,Guanylate-binding protein, N-terminal;IPR036543,Guanylate-binding protein, C-terminal domain superfamily;IPR037684,Guanylate-binding protein, C-terminal	ENOG410XR6Z,-;KOG2037,Guanylate-binding protein	GO:0050830,biological_process,defense response to Gram-positive bacterium;GO:0031410,cellular_component,cytoplasmic vesicle;GO:0003674,molecular_function,molecular_function;GO:0005525,molecular_function,GTP binding;GO:0000166,molecular_function,nucleotide binding;GO:0044406,biological_process,adhesion of symbiont to host;GO:0020005,cellular_component,symbiont-containing vacuole membrane;GO:007134…	-
Gbp3	304.107	31.9958	24.0186	12.4222	3.21035	8.26984	8.88169	0.0280397	0.673875	D3ZQL3,Guanylate-binding protein 4	NP_001292190.1,guanylate-binding protein 4	PF02841,uanylate-binding protein, C-terminal domain;PF02263,uanylate-binding protein, N-terminal domain	IPR027417,P-loop containing nucleoside triphosphate hydrolase;IPR003191,Guanylate-binding protein/Atlastin, C-terminal;IPR030386,GB1/RHD3-type guanine nucleotide-binding (G) domain;IPR015894,Guanylate-binding protein, N-terminal;IPR036543,Guanylate-binding protein, C-terminal domain superfamily;IPR037684,Guanylate-binding protein, C-terminal	ENOG410XR6Z,-;KOG2037,Guanylate-binding protein	GO:0050830,biological_process,defense response to Gram-positive bacterium;GO:0035458,biological_process,cellular response to interferon-beta;GO:0031410,cellular_component,cytoplasmic vesicle;GO:0005525,molecular_function,GTP binding;GO:0042832,biological_process,defense response to protozoan;GO:0044406,biological_process,adhesion of symbiont to host;GO:0020005,cellular_component,symbiont-containi…	-
Gbp2b	87.0681	15.5716	0.0377115	0.0258286	10.5885	6.19549	72.7019	0.000249334	0.306158	A4UUI2,Guanylate binding protein 1	NP_034389.2,guanylate-binding protein 1	PF02841,uanylate-binding protein, C-terminal domain;PF02263,uanylate-binding protein, N-terminal domain	IPR027417,P-loop containing nucleoside triphosphate hydrolase;IPR003191,Guanylate-binding protein/Atlastin, C-terminal;IPR030386,GB1/RHD3-type guanine nucleotide-binding (G) domain;IPR015894,Guanylate-binding protein, N-terminal;IPR036543,Guanylate-binding protein, C-terminal domain superfamily;IPR037684,Guanylate-binding protein, C-terminal	ENOG410XR6Z,-;KOG2037,Guanylate-binding protein	GO:0005525,molecular_function,GTP binding;GO:0003924,molecular_function,GTPase activity;GO:0000166,molecular_function,nucleotide binding	-
Gbp2	612.078	25.854	29.2859	14.2727	3.88442	8.77108	7.41875	0.0384302	0.673875	Q3UDC7,Uncharacterized protein	-	PF02841,uanylate-binding protein, C-terminal domain;PF02263,uanylate-binding protein, N-terminal domain	IPR027417,P-loop containing nucleoside triphosphate hydrolase;IPR003191,Guanylate-binding protein/Atlastin, C-terminal;IPR030386,GB1/RHD3-type guanine nucleotide-binding (G) domain;IPR015894,Guanylate-binding protein, N-terminal;IPR036543,Guanylate-binding protein, C-terminal domain superfamily;IPR037684,Guanylate-binding protein, C-terminal	ENOG410XR6Z,-;KOG2037,Guanylate-binding protein	GO:0005525,molecular_function,GTP binding;GO:0003924,molecular_function,GTPase activity	-
Ifi44	7.01527	11.2281	3.01366	2.46854	1.67187	5.16075	39.0263	0.00116592	0.432209	D3ZAF8,Interferon-induced protein 44	NP_001101199.1,interferon-induced protein 44;XP_006233557.1,-;XP_006233558.1,-	PF07534,TLD	IPR024644,Interferon-induced protein 44 family;IPR006571,TLDc domain;IPR027417,P-loop containing nucleoside triphosphate hydrolase	ENOG410XP4J,-;ENOG410IDX3,-	-	-
Ddx58	10.0446	8.69884	4.77369	3.85513	1.07498	5.58636	23.2748	0.00390552	0.629236	A7YY79,Ddx58 protein	-	PF16739,Caspase recruitment domain;PF00271,Helicase conserved C-terminal domain;PF11648,C-terminal domain of RIG-I;PF04851,Type III restriction enzyme, res subunit	IPR006935,Helicase/UvrB, N-terminal;IPR014001,Helicase superfamily 1/2, ATP-binding domain;IPR038557,RIG-I-like receptor, C-terminal domain superfamily;IPR027417,P-loop containing nucleoside triphosphate hydrolase;IPR031964,Caspase recruitment domain;IPR021673,RIG-I-like receptor, C-terminal regulatory domain;IPR001650,Helicase, C-terminal	KOG0354,DEAD-box like helicase;COG1111,ERCC4-like helicases	GO:0046872,molecular_function,metal ion binding;GO:0016787,molecular_function,hydrolase activity;GO:0003677,molecular_function,DNA binding;GO:0005524,molecular_function,ATP binding;GO:0008270,molecular_function,zinc ion binding	-
Tgfbr1	4.91243	3.62536	2.13848	1.89706	1.04021	4.35943	14.7491	0.0104865	0.673875	Q4FJL1,Receptor protein serine/threonine kinase	NP_033396.1,TGF-beta receptor type-1 isoform 1 precursor	PF01064,Activin types I and II receptor domain;PF00069,Protein kinase domain;PF08515,Transforming growth factor beta type I GS-motif	IPR000333,Ser/Thr protein kinase, TGFB receptor;IPR000472,Activin types I and II receptor domain;IPR011009,Protein kinase-like domain superfamily;IPR017441,Protein kinase, ATP binding site;IPR008271,Serine/threonine-protein kinase, active site;IPR003605,GS domain;IPR000719,Protein kinase domain	ENOG410XQT0,-;KOG2052,Activin A type IB receptor, serine/threonine protein kinase	GO:0032924,biological_process,activin receptor signaling pathway;GO:0004675,molecular_function,transmembrane receptor protein serine/threonine kinase activity;GO:0060389,biological_process,pathway-restricted SMAD protein phosphorylation;GO:0007179,biological_process,transforming growth factor beta receptor signaling pathway;GO:0060391,biological_process,positive regulation of SMAD protein signal …	K04674,ko05220,Chronic myeloid leukemia;K04674,ko05166,HTLV-I infection;K04674,ko04144,Endocytosis;K04674,ko04060,Cytokine-cytokine receptor interaction;K04674,ko04068,FoxO signaling pathway;K04674,ko04933,AGE-RAGE signaling pathway in diabetic complications;K04674,ko05142,Chagas disease (American trypanosomiasis);K04674,ko04390,Hippo signaling pathway;K04674,ko05210,Colorectal cancer;K04674,ko05…
3110021N24Rik	1.36108	0.60714	0.374547	0.352096	1.40995	0.328841	6.71029	0.0454388	0.673875	J3QMN2,RIKEN cDNA 3110021N24 gene	-	-	-	-	GO:0005575,cellular_component,cellular_component;GO:0008150,biological_process,biological_process;GO:0003674,molecular_function,molecular_function	-
Cfap74	0.969499	0.811525	0.369094	0.412161	1.14134	2.6735	13.5098	0.0124234	0.673875	A0A061IDM1,Uncharacterized protein	-	-	IPR013783,Immunoglobulin-like fold	-	-	-
Isg15	83.9074	54.6168	26.9141	22.9303	1.43786	5.15219	22.8907	0.00405468	0.629236	Q4FJR9,G1p2 protein	NP_056598.2,ubiquitin-like protein ISG15 precursor	PF00240,Ubiquitin family	IPR000626,Ubiquitin domain;IPR029071,Ubiquitin-like domain superfamily	COG5272,Ubiquitin;KOG0001,Ubiquitin and ubiquitin-like proteins	GO:0051607,biological_process,defense response to virus;GO:0030501,biological_process,positive regulation of bone mineralization;GO:0032020,biological_process,ISG15-protein conjugation;GO:0045648,biological_process,positive regulation of erythrocyte differentiation;GO:0019941,biological_process,modification-dependent protein catabolic process;GO:0042742,biological_process,defense response to bact…	K12159,ko04622,RIG-I-like receptor signaling pathway
Cxcl10	8.68066	3.47158	2.15093	1.57031	1.68479	3.16979	10.2488	0.0215361	0.673875	Q548V9,C-X-C motif chemokine	NP_067249.1,C-X-C motif chemokine 10 precursor	PF00048,Small cytokines (intecrine/chemokine), interleukin-8 like	IPR018048,CXC chemokine, conserved site;IPR033899,CXC Chemokine domain;IPR036048,Chemokine interleukin-8-like superfamily;IPR001811,Chemokine interleukin-8-like domain;IPR001089,CXC chemokine	ENOG410ZTJK,-;ENOG410J1VC,-	GO:0048248,molecular_function,CXCR3 chemokine receptor binding;GO:0006935,biological_process,chemotaxis;GO:0005576,cellular_component,extracellular region;GO:0005615,cellular_component,extracellular space;GO:0051281,biological_process,positive regulation of release of sequestered calcium ion into cytosol;GO:0010818,biological_process,T cell chemotaxis;GO:0010469,biological_process,regulation of s…	K12671,ko04668,TNF signaling pathway;K12671,ko04622,RIG-I-like receptor signaling pathway;K12671,ko05164,Influenza A;K12671,ko04062,Chemokine signaling pathway;K12671,ko04623,Cytosolic DNA-sensing pathway;K12671,ko04060,Cytokine-cytokine receptor interaction;K12671,ko04620,Toll-like receptor signaling pathway
Gbp4	61.4061	2.36446	3.23363	1.17242	3.87039	7.02471	6.73171	0.0452019	0.673875	A4UUI3,Guanylate binding protein 4.1	NP_001242934.1,macrophage activation 2 isoform 1;XP_006534867.1,-;XP_006534868.1,-;XP_011247713.1,-	PF02841,uanylate-binding protein, C-terminal domain;PF02263,uanylate-binding protein, N-terminal domain	IPR027417,P-loop containing nucleoside triphosphate hydrolase;IPR003191,Guanylate-binding protein/Atlastin, C-terminal;IPR030386,GB1/RHD3-type guanine nucleotide-binding (G) domain;IPR015894,Guanylate-binding protein, N-terminal;IPR036543,Guanylate-binding protein, C-terminal domain superfamily;IPR037684,Guanylate-binding protein, C-terminal	ENOG410XR6Z,-;KOG2037,Guanylate-binding protein	GO:0005515,molecular_function,protein binding;GO:0031397,biological_process,negative regulation of protein ubiquitination;GO:0050688,biological_process,regulation of defense response to virus;GO:0005525,molecular_function,GTP binding;GO:0000122,biological_process,negative regulation of transcription by RNA polymerase II;GO:0032687,biological_process,negative regulation of interferon-alpha product…	-
Gm43302	74.6118	5.14307	3.58776	1.83977	3.88459	6.54545	9.48538	0.0248741	0.673875	L7N1X8,Predicted gene 43302	-	PF02841,uanylate-binding protein, C-terminal domain;PF02263,uanylate-binding protein, N-terminal domain	IPR027417,P-loop containing nucleoside triphosphate hydrolase;IPR003191,Guanylate-binding protein/Atlastin, C-terminal;IPR030386,GB1/RHD3-type guanine nucleotide-binding (G) domain;IPR015894,Guanylate-binding protein, N-terminal;IPR036543,Guanylate-binding protein, C-terminal domain superfamily;IPR037684,Guanylate-binding protein, C-terminal	ENOG410XR6Z,-;KOG2037,Guanylate-binding protein	GO:0005525,molecular_function,GTP binding;GO:0006955,biological_process,immune response;GO:0071346,biological_process,cellular response to interferon-gamma;GO:0003924,molecular_function,GTPase activity;GO:0000166,molecular_function,nucleotide binding;GO:0042742,biological_process,defense response to bacterium	-
Gbp10	23.1069	1.87354	1.32971	0.597733	3.70004	4.72861	9.30267	0.0257778	0.673875	Q000W5,Guanylate-binding protein 10	NP_001034735.2,guanylate-binding protein 10	PF02841,uanylate-binding protein, C-terminal domain;PF02263,uanylate-binding protein, N-terminal domain	IPR027417,P-loop containing nucleoside triphosphate hydrolase;IPR003191,Guanylate-binding protein/Atlastin, C-terminal;IPR030386,GB1/RHD3-type guanine nucleotide-binding (G) domain;IPR015894,Guanylate-binding protein, N-terminal;IPR036543,Guanylate-binding protein, C-terminal domain superfamily;IPR037684,Guanylate-binding protein, C-terminal	ENOG410XR6Z,-;KOG2037,Guanylate-binding protein	GO:0050830,biological_process,defense response to Gram-positive bacterium;GO:0031410,cellular_component,cytoplasmic vesicle;GO:0003674,molecular_function,molecular_function;GO:0005525,molecular_function,GTP binding;GO:0042832,biological_process,defense response to protozoan;GO:0071222,biological_process,cellular response to lipopolysaccharide;GO:0071346,biological_process,cellular response to int…	-
Gbp6	55.8194	3.81733	2.58371	1.34402	3.93169	6.58935	9.65753	0.0240622	0.673875	A0A0G2JDV3,Guanylate-binding protein 6	NP_919317.2,guanylate binding protein 6;XP_006534750.1,-	PF02841,uanylate-binding protein, C-terminal domain;PF02263,uanylate-binding protein, N-terminal domain	IPR027417,P-loop containing nucleoside triphosphate hydrolase;IPR003191,Guanylate-binding protein/Atlastin, C-terminal;IPR030386,GB1/RHD3-type guanine nucleotide-binding (G) domain;IPR015894,Guanylate-binding protein, N-terminal;IPR036543,Guanylate-binding protein, C-terminal domain superfamily;IPR037684,Guanylate-binding protein, C-terminal	ENOG410XR6Z,-;KOG2037,Guanylate-binding protein	GO:0050830,biological_process,defense response to Gram-positive bacterium;GO:0035458,biological_process,cellular response to interferon-beta;GO:0031410,cellular_component,cytoplasmic vesicle;GO:0003674,molecular_function,molecular_function;GO:0005525,molecular_function,GTP binding;GO:0042832,biological_process,defense response to protozoan;GO:0044406,biological_process,adhesion of symbiont to hos…	-
Ficd	0.960838	1.48676	0.586156	0.535277	1.06098	1.47857	8.40157	0.0307692	0.673875	A0A061I403,Adenosine monophosphate-protein transferase FICD-like protein	-	PF02661,ic/DOC family	IPR003812,Fido domain;IPR036597,Fido-like domain superfamily;IPR013026,Tetratricopeptide repeat-containing domain;IPR011990,Tetratricopeptide-like helical domain superfamily	-	GO:0044602,biological_process,protein deadenylylation;GO:0016787,molecular_function,hydrolase activity;GO:0051087,molecular_function,chaperone binding;GO:0034976,biological_process,response to endoplasmic reticulum stress;GO:0018117,biological_process,protein adenylylation;GO:0030176,cellular_component,integral component of endoplasmic reticulum membrane;GO:0000166,molecular_function,nucleotide b…	-
Oasl2	27.5344	10.3191	5.12338	4.68153	1.92525	6.25381	14.1646	0.0113962	0.673875	Q8K234,Oasl2 protein	-	PF10421,2'-5'-oligoadenylate synthetase 1, domain 2, C-terminus;PF00240,Ubiquitin family	IPR006117,2-5-oligoadenylate synthetase, conserved site;IPR006116,2-5-oligoadenylate synthetase, N-terminal;IPR000626,Ubiquitin domain;IPR026774,2'-5'-oligoadenylate synthase;IPR018952,2'-5'-oligoadenylate synthetase 1, domain 2/C-terminal;IPR038121,2'-5'-oligoadenylate synthetase, domain 2 superfamily;IPR029071,Ubiquitin-like domain superfamily	COG5272,Ubiquitin;KOG0001,Ubiquitin and ubiquitin-like proteins	GO:0003723,molecular_function,RNA binding;GO:0051607,biological_process,defense response to virus;GO:0016740,molecular_function,transferase activity;GO:0006955,biological_process,immune response;GO:0003725,molecular_function,double-stranded RNA binding;GO:0005524,molecular_function,ATP binding	-
Oasl1	4.69352	3.80546	1.8063	1.47478	1.33004	2.93947	18.8257	0.00621281	0.673875	G3HI67,59 kDa 2'-5'-oligoadenylate synthetase-like protein	-	PF10421,2'-5'-oligoadenylate synthetase 1, domain 2, C-terminus;PF00240,Ubiquitin family	IPR006117,2-5-oligoadenylate synthetase, conserved site;IPR006116,2-5-oligoadenylate synthetase, N-terminal;IPR000626,Ubiquitin domain;IPR026774,2'-5'-oligoadenylate synthase;IPR018952,2'-5'-oligoadenylate synthetase 1, domain 2/C-terminal;IPR038121,2'-5'-oligoadenylate synthetase, domain 2 superfamily;IPR029071,Ubiquitin-like domain superfamily	-	GO:0003723,molecular_function,RNA binding;GO:0051607,biological_process,defense response to virus;GO:0016740,molecular_function,transferase activity;GO:0006955,biological_process,immune response;GO:0003725,molecular_function,double-stranded RNA binding;GO:0005524,molecular_function,ATP binding	-
Oas2	6.53098	5.72164	2.26325	1.78149	1.55437	4.17266	37.895	0.00124014	0.432209	A0A0G2K6Q2,2'-5'-oligoadenylate synthase 2	-	PF10421,2'-5'-oligoadenylate synthetase 1, domain 2, C-terminus;PF01909,Nucleotidyltransferase domain	IPR006117,2-5-oligoadenylate synthetase, conserved site;IPR006116,2-5-oligoadenylate synthetase, N-terminal;IPR002934,Polymerase, nucleotidyl transferase domain;IPR026774,2'-5'-oligoadenylate synthase;IPR018952,2'-5'-oligoadenylate synthetase 1, domain 2/C-terminal;IPR038121,2'-5'-oligoadenylate synthetase, domain 2 superfamily	-	GO:0043231,cellular_component,intracellular membrane-bounded organelle;GO:0051607,biological_process,defense response to virus;GO:0016740,molecular_function,transferase activity;GO:0016779,molecular_function,nucleotidyltransferase activity;GO:0048471,cellular_component,perinuclear region of cytoplasm;GO:0003723,molecular_function,RNA binding;GO:0006955,biological_process,immune response;GO:000372…	-
Oas3	4.39955	1.91059	0.890425	0.6885	1.97348	3.80726	16.8049	0.00797669	0.673875	A0A1U8CHX6,2'-5'-oligoadenylate synthase 3 isoform X1	XP_012975254.1,2'-5'-oligoadenylate synthase 3 isoform X1	-	IPR006117,2-5-oligoadenylate synthetase, conserved site;IPR006116,2-5-oligoadenylate synthetase, N-terminal;IPR002934,Polymerase, nucleotidyl transferase domain;IPR026774,2'-5'-oligoadenylate synthase;IPR018952,2'-5'-oligoadenylate synthetase 1, domain 2/C-terminal;IPR038121,2'-5'-oligoadenylate synthetase, domain 2 superfamily	-	GO:0006955,biological_process,immune response;GO:0051607,biological_process,defense response to virus;GO:0016740,molecular_function,transferase activity;GO:0016779,molecular_function,nucleotidyltransferase activity;GO:0003723,molecular_function,RNA binding;GO:0003725,molecular_function,double-stranded RNA binding;GO:0005524,molecular_function,ATP binding	-
Oas1b	1.59313	1.41007	0.828374	0.613107	1.01272	1.15873	7.4377	0.0380139	0.673875	A8YPC7,Putative oligoadenylate synthetase 1b	-	PF10421,2'-5'-oligoadenylate synthetase 1, domain 2, C-terminus	IPR026774,2'-5'-oligoadenylate synthase;IPR018952,2'-5'-oligoadenylate synthetase 1, domain 2/C-terminal;IPR038121,2'-5'-oligoadenylate synthetase, domain 2 superfamily;IPR006117,2-5-oligoadenylate synthetase, conserved site;IPR006116,2-5-oligoadenylate synthetase, N-terminal	-	GO:0051607,biological_process,defense response to virus;GO:0016740,molecular_function,transferase activity;GO:0003723,molecular_function,RNA binding;GO:0006955,biological_process,immune response;GO:0003725,molecular_function,double-stranded RNA binding;GO:0005524,molecular_function,ATP binding	-
Trafd1	25.8675	11.3383	8.16363	5.74161	1.39646	5.84595	9.13109	0.0266681	0.673875	G3V959,FLN29 gene product, isoform CRA_b	XP_006249438.1,-;NP_446212.2,TRAF-type zinc finger domain-containing protein 1	-	IPR013083,Zinc finger, RING/FYVE/PHD-type;IPR001293,Zinc finger, TRAF-type	ENOG4111IF3,-;ENOG410IGBJ,-	GO:0008270,molecular_function,zinc ion binding;GO:0045824,biological_process,negative regulation of innate immune response;GO:0046872,molecular_function,metal ion binding	-
Samd9l	35.8945	25.5077	13.408	14.564	1.09142	6.92077	16.1397	0.00868863	0.673875	E9PX59,Sterile alpha motif domain-containing protein 9-like	XP_006505089.1,-;NP_034286.2,sterile alpha motif domain-containing protein 9-like	-	IPR013761,Sterile alpha motif/pointed domain superfamily;IPR001660,Sterile alpha motif domain	ENOG41124X3,-;ENOG410IETT,-	-	-
Cped1	2.02832	6.07586	1.60416	0.684752	1.75248	4.38889	8.18405	0.0324344	0.673875	B2RX70,Cadherin-like and PC-esterase domain-containing 1	NP_001074820.1,cadherin-like and PC-esterase domain-containing protein 1;XP_006505101.1,-	PF12733,Cadherin-like beta sandwich domain	IPR025883,Cadherin-like beta sandwich domain	ENOG410IEF4,-;ENOG4110TQ2,-	GO:0003674,molecular_function,molecular_function;GO:0005783,cellular_component,endoplasmic reticulum;GO:0008150,biological_process,biological_process	-
Tmem140	3.6467	1.58367	1.2323	0.815969	1.32952	3.42153	7.13515	0.0410427	0.673875	A0A1A6HPA4,Uncharacterized protein	-	PF14985,TM140 protein family	IPR028038,TM140 protein family	-	GO:0016021,cellular_component,integral component of membrane;GO:0016020,cellular_component,membrane	-
3110062M04Rik	3.72967	2.7196	1.81422	1.28526	1.01928	3.34994	9.59488	0.0243534	0.673875	A0A1A6HRC2,Uncharacterized protein	-	PF15325,Modulator of retrovirus infection	IPR028278,Modulator of retrovirus infection	-	GO:2001033,biological_process,negative regulation of double-strand break repair via nonhomologous end joining	-
Gpnmb	36.0933	17.647	14.1042	10.7569	1.08483	7.00412	7.00894	0.0422847	0.673875	Q3TXG7,Uncharacterized protein	-	PF00801,PKD domain	IPR022409,PKD/Chitinase domain;IPR000601,PKD domain;IPR035986,PKD domain superfamily;IPR013783,Immunoglobulin-like fold	ENOG4110Q2V,-;ENOG410IE9P,-	GO:0016021,cellular_component,integral component of membrane;GO:0016020,cellular_component,membrane	-
Herc6	13.6398	4.30005	2.93016	2.35801	1.74444	5.764	9.05187	0.0270936	0.673875	F1LPM8,HECT and RLD domain-containing E3 ubiquitin protein ligase family member 6	XP_008773968.1,probable E3 ubiquitin-protein ligase HERC6 isoform X2;XP_008761185.1,-	PF00632,HECT-domain (ubiquitin-transferase);PF00415,Regulator of chromosome condensation (RCC1) repeat	IPR000408,Regulator of chromosome condensation, RCC1;IPR000569,HECT domain;IPR009091,Regulator of chromosome condensation 1/beta-lactamase-inhibitor protein II;IPR035983,HECT, E3 ligase catalytic domain	KOG0941,E3 ubiquitin protein ligase;COG5021,Ubiquitin-protein ligase;COG5184,Alpha-tubulin suppressor and related RCC1 domain-containing proteins	GO:0061630,molecular_function,ubiquitin protein ligase activity;GO:0016567,biological_process,protein ubiquitination;GO:0005737,cellular_component,cytoplasm;GO:0016740,molecular_function,transferase activity;GO:0004842,molecular_function,ubiquitin-protein transferase activity;GO:0002244,biological_process,hematopoietic progenitor cell differentiation;GO:0005829,cellular_component,cytosol;GO:00056…	-
Tnip3	0.508347	0.415994	0.275511	0.135261	1.13058	1.86955	6.39362	0.0491511	0.673875	A0A1D5RMN0,TNFAIP3-interacting protein 3	-	-	IPR033574,TNFAIP3-interacting protein 3	-	GO:0071222,biological_process,cellular response to lipopolysaccharide;GO:0034142,biological_process,toll-like receptor 4 signaling pathway;GO:0002756,biological_process,MyD88-independent toll-like receptor signaling pathway;GO:0043124,biological_process,negative regulation of I-kappaB kinase/NF-kappaB signaling;GO:0031593,molecular_function,polyubiquitin modification-dependent protein binding	-
Usp18	10.1526	7.46681	3.17661	3.16875	1.43095	4.06076	26.0217	0.00303004	0.616309	Q4FK24,Usp18 protein	-	PF00443,Ubiquitin carboxyl-terminal hydrolase	IPR018200,Ubiquitin specific protease, conserved site;IPR028889,Ubiquitin specific protease domain;IPR001394,Peptidase C19, ubiquitin carboxyl-terminal hydrolase	KOG1863,Ubiquitin carboxyl-terminal hydrolase;COG5077,Ubiquitin carboxyl-terminal hydrolase	GO:0006511,biological_process,ubiquitin-dependent protein catabolic process;GO:0036459,molecular_function,thiol-dependent ubiquitinyl hydrolase activity;GO:0016579,biological_process,protein deubiquitination	-
C1rl	1.71102	1.69527	0.959373	0.67827	1.00835	1.92592	8.65797	0.029153	0.673875	F1LP96,Complement C1r subcomponent-like protein	-	PF00089,Trypsin;PF00431,CUB domain	IPR035914,Spermadhesin, CUB domain superfamily;IPR001254,Serine proteases, trypsin domain;IPR033116,Serine proteases, trypsin family, serine active site;IPR009003,Peptidase S1, PA clan;IPR000859,CUB domain;IPR001314,Peptidase S1A, chymotrypsin family	KOG3627,Trypsin;COG5640,Secreted trypsin-like serine protease	GO:0006508,biological_process,proteolysis;GO:0004252,molecular_function,serine-type endopeptidase activity;GO:0005615,cellular_component,extracellular space	-
C1ra	25.4526	13.5057	10.1245	6.09655	1.23782	5.36354	8.69346	0.0291401	0.673875	Q566I6,Complement component 1, r subcomponent	-	PF00084,Sushi repeat (SCR repeat);PF14670,Coagulation Factor Xa inhibitory site;PF00431,CUB domain;PF00089,Trypsin	IPR035914,Spermadhesin, CUB domain superfamily;IPR018097,EGF-like calcium-binding, conserved site;IPR001254,Serine proteases, trypsin domain;IPR033116,Serine proteases, trypsin family, serine active site;IPR000859,CUB domain;IPR000436,Sushi/SCR/CCP domain;IPR009003,Peptidase S1, PA clan;IPR035976,Sushi/SCR/CCP superfamily;IPR001881,EGF-like calcium-binding domain;IPR035707,Complement subcomponent…	KOG3627,Trypsin;COG5640,Secreted trypsin-like serine protease	GO:0006508,biological_process,proteolysis;GO:0016787,molecular_function,hydrolase activity;GO:0005509,molecular_function,calcium ion binding;GO:0006958,biological_process,complement activation, classical pathway;GO:0004252,molecular_function,serine-type endopeptidase activity;GO:0008233,molecular_function,peptidase activity	-
C1rb	2.45624	1.08893	0.602642	0.180109	2.15164	1.41021	8.76492	0.0287155	0.673875	Q566I6,Complement component 1, r subcomponent	-	PF00084,Sushi repeat (SCR repeat);PF14670,Coagulation Factor Xa inhibitory site;PF00431,CUB domain;PF00089,Trypsin	IPR035914,Spermadhesin, CUB domain superfamily;IPR018097,EGF-like calcium-binding, conserved site;IPR001254,Serine proteases, trypsin domain;IPR033116,Serine proteases, trypsin family, serine active site;IPR000859,CUB domain;IPR000436,Sushi/SCR/CCP domain;IPR009003,Peptidase S1, PA clan;IPR035976,Sushi/SCR/CCP superfamily;IPR001881,EGF-like calcium-binding domain;IPR035707,Complement subcomponent…	KOG3627,Trypsin;COG5640,Secreted trypsin-like serine protease	GO:0006508,biological_process,proteolysis;GO:0016787,molecular_function,hydrolase activity;GO:0005509,molecular_function,calcium ion binding;GO:0006958,biological_process,complement activation, classical pathway;GO:0004252,molecular_function,serine-type endopeptidase activity;GO:0008233,molecular_function,peptidase activity	-
Atn1	30.5327	19.6722	10.0326	8.4921	1.40205	6.30255	21.0166	0.00490695	0.672574	G3TAL7,Atrophin 1	-	PF03154,Atrophin-1 family	IPR002951,Atrophin-like;IPR017993,Atrophin-1	KOG2133,Transcriptional corepressor Atrophin-1/DRPLA;ENOG410ZIND,-	GO:0051402,biological_process,neuron apoptotic process;GO:0000122,biological_process,negative regulation of transcription by RNA polymerase II;GO:0019904,molecular_function,protein domain specific binding;GO:0003714,molecular_function,transcription corepressor activity;GO:0016363,cellular_component,nuclear matrix;GO:0005634,cellular_component,nucleus;GO:0005654,cellular_component,nucleoplasm	-
Tapbpl	14.8884	4.71727	3.35515	2.26306	1.78698	3.90228	8.64668	0.0294229	0.673875	D4A6L1,TAP binding protein-like	NP_001100092.1,tapasin-related protein precursor	PF07654,Immunoglobulin C1-set domain;PF07686,Immunoglobulin V-set domain	IPR003006,Immunoglobulin/major histocompatibility complex, conserved site;IPR036179,Immunoglobulin-like domain superfamily;IPR013783,Immunoglobulin-like fold;IPR007110,Immunoglobulin-like domain;IPR003599,Immunoglobulin subtype;IPR003597,Immunoglobulin C1-set;IPR013106,Immunoglobulin V-set domain	ENOG410IF63,-;ENOG4111SQB,-	GO:0002590,biological_process,negative regulation of antigen processing and presentation of peptide antigen via MHC class I;GO:0044877,molecular_function,protein-containing complex binding;GO:0016021,cellular_component,integral component of membrane;GO:0016020,cellular_component,membrane	-
Parp11	2.83914	1.78569	0.960272	0.674553	1.46649	3.45957	15.7223	0.00918064	0.673875	A0A0G2JTL9,Poly [ADP-ribose] polymerase	-	PF02825,WWE domain;PF00644,Poly(ADP-ribose) polymerase catalytic domain	IPR012317,Poly(ADP-ribose) polymerase, catalytic domain;IPR037197,WWE domain superfamily;IPR004170,WWE domain	-	GO:0005635,cellular_component,nuclear envelope;GO:0016757,molecular_function,transferase activity, transferring glycosyl groups;GO:0006998,biological_process,nuclear envelope organization;GO:0016740,molecular_function,transferase activity;GO:0003950,molecular_function,NAD+ ADP-ribosyltransferase activity	-
Klrb1b	1.93715	1.5969	0.985514	0.670887	1.05046	1.54043	7.65946	0.036293	0.673875	A0A1U9W1A4,NKR-P1B isoform 1	NP_085102.4,killer cell lectin-like receptor subfamily B member 1B allele B	-	IPR016187,C-type lectin fold;IPR033992,Natural killer cell receptor-like, C-type lectin-like domain;IPR016186,C-type lectin-like/link domain superfamily;IPR001304,C-type lectin-like	-	GO:0030246,molecular_function,carbohydrate binding;GO:0016021,cellular_component,integral component of membrane;GO:0016020,cellular_component,membrane	K06543,ko05144,Malaria
Dact3	1.38935	1.91862	0.805836	0.670838	1.10325	1.83238	10.4902	0.020424	0.673875	M0R4J7,Dishevelled-binding antagonist of beta-catenin 3	-	PF15268,apper	IPR024843,Dapper;IPR024844,Dact3	ENOG410J2VF,-;ENOG4111AXJ,-	GO:0030178,biological_process,negative regulation of Wnt signaling pathway;GO:0010719,biological_process,negative regulation of epithelial to mesenchymal transition;GO:0005737,cellular_component,cytoplasm;GO:0090090,biological_process,negative regulation of canonical Wnt signaling pathway;GO:0030111,biological_process,regulation of Wnt signaling pathway;GO:0008013,molecular_function,beta-catenin …	-
Gm17067	1.62434	0.751987	0.36955	0.238216	1.93864	1.47071	12.8472	0.0138857	0.673875	E9Q6S4,Predicted gene 17067	-	PF00096,Zinc finger, C2H2 type;PF01352,KRAB box	IPR013087,Zinc finger C2H2-type;IPR001909,Krueppel-associated box;IPR036051,KRAB domain superfamily;IPR036236,Zinc finger C2H2 superfamily	KOG1721,FOG: Zn-finger;COG5048,FOG: Zn-finger	GO:0006355,biological_process,regulation of transcription, DNA-templated;GO:0003676,molecular_function,nucleic acid binding;GO:0003700,molecular_function,DNA binding transcription factor activity;GO:0046872,molecular_function,metal ion binding;GO:0005622,cellular_component,intracellular	-
Akap13	4.71698	2.98382	1.98396	1.75713	1.00509	5.9036	10.8917	0.0191863	0.673875	A0A140LJJ5,A-kinase anchor protein 13	XP_006541319.1,A-kinase anchor protein 13 isoform X7	PF00621,RhoGEF domain	IPR001849,Pleckstrin homology domain;IPR011993,PH-like domain superfamily;IPR028852,A-kinase anchor protein 13;IPR035899,Dbl homology (DH) domain superfamily;IPR002219,Protein kinase C-like, phorbol ester/diacylglycerol-binding domain;IPR000219,Dbl homology (DH) domain	-	GO:0005884,cellular_component,actin filament;GO:0004691,molecular_function,cAMP-dependent protein kinase activity;GO:0032947,molecular_function,protein-containing complex scaffold activity;GO:0043123,biological_process,positive regulation of I-kappaB kinase/NF-kappaB signaling;GO:0007507,biological_process,heart development;GO:0035556,biological_process,intracellular signal transduction;GO:000593…	-
Trim21	13.2224	5.30664	2.74103	2.13991	1.90139	4.44865	14.5056	0.0108528	0.673875	Q3U7K7,E3 ubiquitin-protein ligase TRIM21	NP_001076021.1,-;NP_033303.3,E3 ubiquitin-protein ligase TRIM21	PF00643,B-box zinc finger;PF00097,Zinc finger, C3HC4 type (RING finger);PF13765,SPRY-associated domain;PF00622,SPRY domain	IPR017907,Zinc finger, RING-type, conserved site;IPR003879,Butyrophylin-like, SPRY domain;IPR001870,B30.2/SPRY domain;IPR000315,B-box-type zinc finger;IPR035831,TRIM21, PRY/SPRY domain;IPR006574,SPRY-associated;IPR001841,Zinc finger, RING-type;IPR013320,Concanavalin A-like lectin/glucanase domain superfamily;IPR020457,Zinc finger, B-box, chordata;IPR013083,Zinc finger, RING/FYVE/PHD-type;IPR01895…	KOG2177,Predicted E3 ubiquitin ligase;ENOG4111G04,-	GO:0019005,cellular_component,SCF ubiquitin ligase complex;GO:0090086,biological_process,negative regulation of protein deubiquitination;GO:0000209,biological_process,protein polyubiquitination;GO:0005634,cellular_component,nucleus;GO:0016567,biological_process,protein ubiquitination;GO:0005737,cellular_component,cytoplasm;GO:0070206,biological_process,protein trimerization;GO:0032088,biological_…	K10651,ko05322,Systemic lupus erythematosus
Trim34a	3.77799	2.36601	1.29378	1.30103	1.20582	2.50886	10.1841	0.0217942	0.673875	E9PYZ4,Tripartite motif-containing protein 34A	NP_109609.2,tripartite motif-containing protein 34A;XP_006508431.1,-;XP_006508432.1,-;XP_006508430.1,-	PF13445,RING-type zinc-finger;PF00643,B-box zinc finger;PF00622,SPRY domain	IPR017907,Zinc finger, RING-type, conserved site;IPR003879,Butyrophylin-like, SPRY domain;IPR001870,B30.2/SPRY domain;IPR000315,B-box-type zinc finger;IPR001841,Zinc finger, RING-type;IPR013320,Concanavalin A-like lectin/glucanase domain superfamily;IPR013083,Zinc finger, RING/FYVE/PHD-type;IPR027370,RING-type zinc-finger, LisH dimerisation motif;IPR003877,SPRY domain;IPR035826,TRIM34, PRY/SPRY d…	KOG2177,Predicted E3 ubiquitin ligase;ENOG4111G04,-	GO:0008270,molecular_function,zinc ion binding;GO:0046872,molecular_function,metal ion binding;GO:0005622,cellular_component,intracellular	-
Trim30a	14.2349	8.33002	4.36028	3.65812	1.45908	4.97465	18.3543	0.00660211	0.673875	E9PWL0,Tripartite motif-containing 30D	NP_954597.2,tripartite motif-containing 79 isoform 1	PF00097,Zinc finger, C3HC4 type (RING finger);PF00643,B-box zinc finger;PF00622,SPRY domain	IPR032917,Tripartite motif-containing protein 5;IPR017907,Zinc finger, RING-type, conserved site;IPR003879,Butyrophylin-like, SPRY domain;IPR001870,B30.2/SPRY domain;IPR000315,B-box-type zinc finger;IPR001841,Zinc finger, RING-type;IPR013320,Concanavalin A-like lectin/glucanase domain superfamily;IPR013083,Zinc finger, RING/FYVE/PHD-type;IPR018957,Zinc finger, C3HC4 RING-type;IPR003877,SPRY domain	ENOG410ZW0W,-;ENOG410ITFH,-	GO:0051607,biological_process,defense response to virus;GO:0008150,biological_process,biological_process;GO:0016567,biological_process,protein ubiquitination;GO:0045087,biological_process,innate immune response;GO:0006914,biological_process,autophagy;GO:0046872,molecular_function,metal ion binding;GO:0004842,molecular_function,ubiquitin-protein transferase activity;GO:0005622,cellular_component,i…	-
Trim30d	8.39161	4.32267	1.43768	2.08575	1.8144	3.93586	16.645	0.00814029	0.673875	E9PWL0,Tripartite motif-containing 30D	NP_954597.2,tripartite motif-containing 79 isoform 1	PF00097,Zinc finger, C3HC4 type (RING finger);PF00643,B-box zinc finger;PF00622,SPRY domain	IPR032917,Tripartite motif-containing protein 5;IPR017907,Zinc finger, RING-type, conserved site;IPR003879,Butyrophylin-like, SPRY domain;IPR001870,B30.2/SPRY domain;IPR000315,B-box-type zinc finger;IPR001841,Zinc finger, RING-type;IPR013320,Concanavalin A-like lectin/glucanase domain superfamily;IPR013083,Zinc finger, RING/FYVE/PHD-type;IPR018957,Zinc finger, C3HC4 RING-type;IPR003877,SPRY domain	ENOG410ZW0W,-;ENOG410ITFH,-	GO:0051607,biological_process,defense response to virus;GO:0008150,biological_process,biological_process;GO:0016567,biological_process,protein ubiquitination;GO:0045087,biological_process,innate immune response;GO:0006914,biological_process,autophagy;GO:0046872,molecular_function,metal ion binding;GO:0004842,molecular_function,ubiquitin-protein transferase activity;GO:0005622,cellular_component,i…	-
Gm4070	42.6622	7.82343	4.3172	4.40235	2.52181	7.1181	9.81901	0.0233334	0.673875	L7N451,Interferon-induced very large GTPase 1	XP_017167845.1,-;NP_001034249.2,-;NP_083276.2,interferon-induced very large GTPase 1	-	IPR029028,Alpha/beta knot methyltransferases;IPR030383,Very large inducible GTPASE (VLIG)-type guanine nucleotide-binding (G) domain;IPR027417,P-loop containing nucleoside triphosphate hydrolase	ENOG410IG57,-;ENOG410Y9GN,-	GO:0005525,molecular_function,GTP binding	-
Gvin1	26.9025	2.53437	1.23099	1.25707	3.5607	6.19116	10.5469	0.0203999	0.673875	L7N451,Interferon-induced very large GTPase 1	XP_017167845.1,-;NP_001034249.2,-;NP_083276.2,interferon-induced very large GTPase 1	-	IPR029028,Alpha/beta knot methyltransferases;IPR030383,Very large inducible GTPASE (VLIG)-type guanine nucleotide-binding (G) domain;IPR027417,P-loop containing nucleoside triphosphate hydrolase	ENOG410IG57,-;ENOG410Y9GN,-	GO:0005525,molecular_function,GTP binding	-
St5	5.87834	3.34097	1.69068	1.67735	1.41769	4.17737	15.5418	0.00940517	0.673875	A0A061I9L0,Suppression of tumorigenicity 5 protein	XP_016825744.1,-;XP_007626131.1,-;XP_007626130.1,suppression of tumorigenicity 5 protein isoform X2	PF02141,NN (AEX-3) domain;PF03455,dDENN domain;PF03456,uDENN domain	IPR001194,cDENN domain;IPR005113,uDENN domain;IPR037516,Tripartite DENN domain;IPR005112,dDENN domain	-	-	-
Il27	3.72989	2.15502	1.06877	1.44614	1.18998	1.12253	6.43996	0.0485822	0.673875	D3ZPW3,Interleukin 27	-	-	IPR026207,Interleukin-27 alpha	ENOG4111579,-;ENOG410IKKP,-	GO:0003674,molecular_function,molecular_function;GO:0009617,biological_process,response to bacterium;GO:0045523,molecular_function,interleukin-27 receptor binding;GO:0045078,biological_process,positive regulation of interferon-gamma biosynthetic process;GO:0005102,molecular_function,signaling receptor binding;GO:0002230,biological_process,positive regulation of defense response to virus by host;G…	-
Ctf1	1.17317	1.70677	0.780644	0.45971	1.15279	0.9116	7.18944	0.0405239	0.673875	Q541U3,Cardiotrophin 1, isoform CRA_b	NP_031821.1,cardiotrophin-1 isoform 1	-	IPR009079,Four-helical cytokine-like, core;IPR010681,Plethodontid receptivity factor PRF/cardiotrophin-like	ENOG41119TK,-;ENOG410IWMK,-	GO:0048666,biological_process,neuron development;GO:0042531,biological_process,positive regulation of tyrosine phosphorylation of STAT protein;GO:0048861,biological_process,leukemia inhibitory factor signaling pathway;GO:0005125,molecular_function,cytokine activity;GO:0010469,biological_process,regulation of signaling receptor activity;GO:0005146,molecular_function,leukemia inhibitory factor rece…	-
Irf7	14.811	14.9084	6.622	4.39782	1.38528	5.25342	30.5949	0.00208105	0.517299	Q542T3,Interferon regulatory factor 7	NP_058546.1,interferon regulatory factor 7 isoform 1	PF00605,Interferon regulatory factor transcription factor;PF10401,Interferon-regulatory factor 3	IPR019817,Interferon regulatory factor, conserved site;IPR017855,SMAD-like domain superfamily;IPR036388,Winged helix-like DNA-binding domain superfamily;IPR019471,Interferon regulatory factor-3;IPR008984,SMAD/FHA domain superfamily;IPR036390,Winged helix DNA-binding domain superfamily;IPR001346,Interferon regulatory factor DNA-binding domain	ENOG4111G85,-;ENOG410IWNR,-	GO:0000982,molecular_function,transcription factor activity, RNA polymerase II proximal promoter sequence-specific DNA binding;GO:0003677,molecular_function,DNA binding;GO:0032728,biological_process,positive regulation of interferon-beta production;GO:0005737,cellular_component,cytoplasm;GO:0002819,biological_process,regulation of adaptive immune response;GO:0003700,molecular_function,DNA binding…	K09447,ko05168,Herpes simplex infection;K09447,ko05203,Viral carcinogenesis;K09447,ko04623,Cytosolic DNA-sensing pathway;K09447,ko05162,Measles;K09447,ko05161,Hepatitis B;K09447,ko04622,RIG-I-like receptor signaling pathway;K09447,ko05164,Influenza A;K09447,ko04620,Toll-like receptor signaling pathway;K09447,ko05160,Hepatitis C
Muc6	0.156915	0.227546	0.0739223	0.0934695	1.13441	0.380999	7.5995	0.0366637	0.673875	A0A087WR59,Mucin-6	-	PF00094,von Willebrand factor type D domain;PF08742,C8 domain;PF01826,Trypsin Inhibitor like cysteine rich domain	IPR002919,Trypsin Inhibitor-like, cysteine rich domain;IPR036084,Serine protease inhibitor-like superfamily;IPR030124,Mucin-6;IPR001846,von Willebrand factor, type D domain;IPR006207,Cystine knot, C-terminal;IPR014853,Uncharacterised domain, cysteine-rich;IPR001007,VWFC domain	ENOG410XNSK,-;KOG1216,von Willebrand factor and related coagulation proteins	GO:0030277,biological_process,maintenance of gastrointestinal epithelium	-
Kat6a	30.3839	13.7205	10.4227	9.73577	1.10115	7.21076	6.63456	0.0462903	0.673875	G3X940,Histone acetyltransferase	NP_001074618.1,histone acetyltransferase KAT6A;XP_006509175.1,-	PF00628,PHD-finger;PF01853,MOZ/SAS family	IPR001965,Zinc finger, PHD-type;IPR011011,Zinc finger, FYVE/PHD-type;IPR019787,Zinc finger, PHD-finger;IPR036388,Winged helix-like DNA-binding domain superfamily;IPR005818,Linker histone H1/H5, domain H15;IPR031280,Histone acetyltransferase KAT6A;IPR013083,Zinc finger, RING/FYVE/PHD-type;IPR036390,Winged helix DNA-binding domain superfamily;IPR016181,Acyl-CoA N-acyltransferase;IPR002717,Histone a…	COG5027,Histone acetyltransferase (MYST family);KOG2747,Histone acetyltransferase (MYST family)	GO:0043966,biological_process,histone H3 acetylation;GO:0030099,biological_process,myeloid cell differentiation;GO:0006355,biological_process,regulation of transcription, DNA-templated;GO:0008134,molecular_function,transcription factor binding;GO:0016607,cellular_component,nuclear speck;GO:0090398,biological_process,cellular senescence;GO:0005634,cellular_component,nucleus;GO:0006473,biological_p…	K11305,ko04550,Signaling pathways regulating pluripotency of stem cells
1700030J22Rik	0.792924	0.695341	0.350897	0.310298	1.12277	0.705895	9.08153	0.0267203	0.673875	B9EHE0,RIKEN cDNA 1700030J22	NP_081379.1,uncharacterized protein C16orf46 homolog isoform a;XP_006531408.1,-;XP_006531409.1,-	PF15032,Protein of unknown function (DUF4529)	IPR027836,Protein of unknown function DUF4529	ENOG410IKKI,-;ENOG411198Z,-	GO:0005829,cellular_component,cytosol;GO:0005634,cellular_component,nucleus;GO:0005654,cellular_component,nucleoplasm	-
Casp1	76.002	34.1961	18.0188	14.0275	1.75621	5.73802	15.5657	0.00937499	0.673875	F1LQZ4,Caspase 1, isoform CRA_b	-	PF00619,Caspase recruitment domain;PF00656,Caspase domain	IPR016129,Peptidase family C14A, His active site;IPR001315,CARD domain;IPR011029,Death-like domain superfamily;IPR002138,Peptidase C14, caspase non-catalytic subunit p10;IPR001309,Peptidase C14, p20 domain;IPR015917,Peptidase C14A, caspase catalytic domain;IPR029030,Caspase-like domain superfamily;IPR033139,Peptidase family C14A, cysteine active site	KOG3573,Caspase, apoptotic cysteine protease;ENOG410ZQIE,-	GO:0072558,cellular_component,NLRP1 inflammasome complex;GO:0032991,cellular_component,protein-containing complex;GO:0009617,biological_process,response to bacterium;GO:0097169,cellular_component,AIM2 inflammasome complex;GO:0071260,biological_process,cellular response to mechanical stimulus;GO:0001666,biological_process,response to hypoxia;GO:0071346,biological_process,cellular response to inter…	-
Casp12	7.88184	6.89415	3.42389	2.4637	1.2843	4.30332	23.687	0.00375366	0.629236	Q8BSX6,Uncharacterized protein	-	PF00619,Caspase recruitment domain;PF00656,Caspase domain	IPR016129,Peptidase family C14A, His active site;IPR001315,CARD domain;IPR011029,Death-like domain superfamily;IPR002138,Peptidase C14, caspase non-catalytic subunit p10;IPR035713,Caspase-12;IPR001309,Peptidase C14, p20 domain;IPR015917,Peptidase C14A, caspase catalytic domain;IPR029030,Caspase-like domain superfamily;IPR033139,Peptidase family C14A, cysteine active site	KOG3573,Caspase, apoptotic cysteine protease;ENOG410ZQIE,-	GO:0006508,biological_process,proteolysis;GO:0016787,molecular_function,hydrolase activity;GO:0042981,biological_process,regulation of apoptotic process;GO:0008234,molecular_function,cysteine-type peptidase activity;GO:0004197,molecular_function,cysteine-type endopeptidase activity;GO:0008233,molecular_function,peptidase activity	-
Dnmt1	53.6902	20.818	17.0794	12.8665	1.29363	7.59689	6.72525	0.0452732	0.673875	Q7TSJ0,DNA	NP_001300940.1,DNA (cytosine-5)-methyltransferase 1 isoform 5	PF06464,MAP1-binding Domain;PF12047,Cytosine specific DNA methyltransferase replication foci domain;PF00145,C-5 cytosine-specific DNA methylase;PF02008,CXXC zinc finger domain;PF01426,BAH domain	IPR001525,C-5 cytosine methyltransferase;IPR017198,DNA (cytosine-5)-methyltransferase 1-like;IPR018117,DNA methylase, C-5 cytosine-specific, active site;IPR022702,DNA (cytosine-5)-methyltransferase 1, replication foci domain;IPR029063,S-adenosyl-L-methionine-dependent methyltransferase;IPR001025,Bromo adjacent homology (BAH) domain;IPR010506,DMAP1-binding domain;IPR002857,Zinc finger, CXXC-type;I…	ENOG410IF68,-;COG0270,Site-specific DNA methylase	GO:0090116,biological_process,C-5 methylation of cytosine;GO:0008168,molecular_function,methyltransferase activity;GO:0016740,molecular_function,transferase activity;GO:0046872,molecular_function,metal ion binding;GO:0003682,molecular_function,chromatin binding;GO:0032259,biological_process,methylation;GO:0003677,molecular_function,DNA binding;GO:0005634,cellular_component,nucleus;GO:0008270,mole…	-
Amica1	8.35534	3.75057	1.91819	3.00876	1.26255	3.73717	6.35624	0.0496167	0.673875	D4A1C2,Junction adhesion molecule-like	XP_001067982.3,junctional adhesion molecule-like isoform X1;XP_236198.6,-	PF07686,Immunoglobulin V-set domain	IPR007110,Immunoglobulin-like domain;IPR000920,Myelin P0 protein-related;IPR029871,Junctional adhesion molecule-like;IPR036179,Immunoglobulin-like domain superfamily;IPR013783,Immunoglobulin-like fold;IPR003599,Immunoglobulin subtype;IPR013106,Immunoglobulin V-set domain	ENOG410IKEA,-;ENOG4111DWB,-	GO:0007157,biological_process,heterophilic cell-cell adhesion via plasma membrane cell adhesion molecules;GO:0050839,molecular_function,cell adhesion molecule binding;GO:0005923,cellular_component,bicellular tight junction;GO:0046629,biological_process,gamma-delta T cell activation;GO:0035696,biological_process,monocyte extravasation;GO:0042803,molecular_function,protein homodimerization activity…	-
Myo5c	1.8514	3.05112	1.26528	0.868471	1.13867	4.07352	12.5584	0.0145298	0.673875	E9Q1F5,Myosin VC	NP_001074791.1,unconventional myosin-Vc	PF00063,Myosin head (motor domain);PF01843,IL domain;PF00612,IQ calmodulin-binding motif	IPR036103,Class V myosin, motor domain;IPR001609,Myosin head, motor domain;IPR027417,P-loop containing nucleoside triphosphate hydrolase;IPR037991,Myosin 5c, cargo-binding domain;IPR002710,Dilute domain;IPR000048,IQ motif, EF-hand binding site;IPR036961,Kinesin motor domain superfamily;IPR008989,Myosin S1 fragment, N-terminal	KOG0160,Myosin class V heavy chain;COG5022,Myosin heavy chain;KOG0161,Myosin class II heavy chain	GO:0003777,molecular_function,microtubule motor activity;GO:0051015,molecular_function,actin filament binding;GO:0003674,molecular_function,molecular_function;GO:0032254,biological_process,establishment of secretory granule localization;GO:0016459,cellular_component,myosin complex;GO:0030141,cellular_component,secretory granule;GO:0003779,molecular_function,actin binding;GO:0008017,molecular_func…	-
Ky	1.77056	2.45658	1.10009	0.830964	1.07213	3.16576	13.1246	0.0132458	0.673875	F8VQF8,Kyphoscoliosis peptidase	NP_077253.3,kyphoscoliosis peptidase	PF01841,Transglutaminase-like superfamily	IPR002931,Transglutaminase-like	KOG4575,TGc (transglutaminase/protease-like) domain-containing protein involved in cytokinesis;COG5279,Uncharacterized protein involved in cytokinesis, contains TGc (transglutaminase/protease-like) domain	-	-
Tlr9	0.745605	0.363424	0.22957	0.0943396	1.74001	0.352517	7.57146	0.0371182	0.673875	Q6Y1S0,Toll-like receptor 9	NP_937764.1,toll-like receptor 9 precursor	PF13516,Leucine Rich repeat;PF13855,Leucine rich repeat;PF01582,TIR domain	IPR001611,Leucine-rich repeat;IPR027181,Toll-like receptor 9;IPR003591,Leucine-rich repeat, typical subtype;IPR035897,Toll/interleukin-1 receptor homology (TIR) domain superfamily;IPR000157,Toll/interleukin-1 receptor homology (TIR) domain	KOG4641,FOG: Toll/interleukin receptor and related proteins containing LRR and TIR repeats;COG4886,Leucine-rich repeat (LRR) protein	GO:0051607,biological_process,defense response to virus;GO:0051770,biological_process,positive regulation of nitric-oxide synthase biosynthetic process;GO:0002639,biological_process,positive regulation of immunoglobulin production;GO:0001932,biological_process,regulation of protein phosphorylation;GO:0045078,biological_process,positive regulation of interferon-gamma biosynthetic process;GO:000578…	K10161,ko05142,Chagas disease (American trypanosomiasis);K10161,ko05152,Tuberculosis;K10161,ko05168,Herpes simplex infection;K10161,ko05143,African trypanosomiasis;K10161,ko04620,Toll-like receptor signaling pathway;K10161,ko05144,Malaria;K10161,ko05162,Measles
Uba7	3.7938	1.61248	0.996268	0.539337	1.79505	3.54425	10.8563	0.0193063	0.673875	Q9DBK7,MCG18845, isoform CRA_d	NP_076227.1,ubiquitin-like modifier-activating enzyme 7	PF16191,Ubiquitin-activating enzyme E1 four-helix bundle;PF16190,Ubiquitin-activating enzyme E1 FCCH domain;PF00899,ThiF family;PF09358,Ubiquitin fold domain;PF10585,Ubiquitin-activating enzyme active site	IPR032420,Ubiquitin-activating enzyme E1, four-helix bundle;IPR000594,THIF-type NAD/FAD binding fold;IPR035985,Ubiquitin-activating enzyme;IPR018075,Ubiquitin-activating enzyme E1;IPR018965,Ubiquitin-activating enzyme E1, C-terminal;IPR019572,Ubiquitin-activating enzyme, catalytic cysteine domain;IPR000011,Ubiquitin/SUMO-activating enzyme E1;IPR032418,Ubiquitin-activating enzyme E1, FCCH domain;I…	COG0476,Dinucleotide-utilizing enzymes involved in molybdopterin and thiamine biosynthesis family 2;KOG2012,Ubiquitin activating enzyme UBA1	GO:0006511,biological_process,ubiquitin-dependent protein catabolic process;GO:0016567,biological_process,protein ubiquitination;GO:0005737,cellular_component,cytoplasm;GO:0019782,molecular_function,ISG15 activating enzyme activity;GO:0004839,molecular_function,ubiquitin activating enzyme activity;GO:0006974,biological_process,cellular response to DNA damage stimulus;GO:0032020,biological_process…	K10698,ko05012,Parkinson's disease;K10698,ko04120,Ubiquitin mediated proteolysis
Gm20661	1.43564	1.19203	0.702337	0.371321	1.24745	1.01214	7.71164	0.0359677	0.673875	K7N787,Predicted gene 20661	-	-	-	-	-	-
Cybb	16.0705	10.1883	6.11986	4.23386	1.30968	5.73056	15.2304	0.00981085	0.673875	Q3U6G0,Cytochrome b-245, beta polypeptide, isoform CRA_a	NP_031833.3,cytochrome b-245 heavy chain;XP_006527628.1,-	PF08030,erric reductase NAD binding domain;PF08022,AD-binding domain;PF01794,erric reductase like transmembrane component	IPR017927,Ferredoxin reductase-type FAD-binding domain;IPR017938,Riboflavin synthase-like beta-barrel;IPR013130,Ferric reductase transmembrane component-like domain;IPR000778,Cytochrome b245, heavy chain;IPR013112,FAD-binding 8;IPR013121,Ferric reductase, NAD binding domain	KOG0039,Ferric reductase, NADH/NADPH oxidase and related proteins;ENOG410XNZY,-	GO:0045730,biological_process,respiratory burst;GO:1904044,biological_process,response to aldosterone;GO:0005783,cellular_component,endoplasmic reticulum;GO:0007584,biological_process,response to nutrient;GO:0005886,cellular_component,plasma membrane;GO:0046982,molecular_function,protein heterodimerization activity;GO:0005635,cellular_component,nuclear envelope;GO:0005794,cellular_component,Golgi…	-
Mbnl3	0.902259	0.79782	0.394215	0.300229	1.24642	2.38706	14.7884	0.0103156	0.673875	Q542D8,Muscleblind-like 3	NP_598924.1,muscleblind-like protein 3 isoform 1	PF14608,RNA-binding, Nab2-type zinc finger	IPR000571,Zinc finger, CCCH-type	ENOG410ZNRC,-;KOG2494,C3H1-type Zn-finger protein	GO:0046872,molecular_function,metal ion binding;GO:0043484,biological_process,regulation of RNA splicing	-
Gm26992	16.1582	3.80117	2.44538	2.29804	2.05867	1.56025	7.52947	0.0374726	0.673875	S4R1A3,Predicted gene, 26992	-	-	-	-	-	-
Amot	2.45835	6.64439	1.95921	1.20193	1.45297	4.65458	8.74207	0.0288504	0.673875	D4A9Q2,Angiomotin	-	PF12240,Angiomotin C terminal	IPR009114,Angiomotin;IPR024646,Angiomotin, C-terminal	ENOG410XSY2,-;ENOG410IJU5,-	GO:0030334,biological_process,regulation of cell migration;GO:0005884,cellular_component,actin filament;GO:0001725,cellular_component,stress fiber;GO:0035329,biological_process,hippo signaling;GO:0001726,cellular_component,ruffle;GO:0001570,biological_process,vasculogenesis;GO:0051056,biological_process,regulation of small GTPase mediated signal transduction;GO:0004872,-,-;GO:0043116,biological_p…	-
Tlr8	2.81674	2.1932	1.30254	1.0624	1.04129	2.72715	10.5046	0.0204824	0.673875	A5H300,Toll-like receptor 8	NP_001094479.1,toll-like receptor 8 precursor	PF01582,TIR domain;PF13855,Leucine rich repeat;PF00560,Leucine Rich Repeat	IPR001611,Leucine-rich repeat;IPR035897,Toll/interleukin-1 receptor homology (TIR) domain superfamily;IPR000483,Cysteine-rich flanking region, C-terminal;IPR027175,Toll-like receptor 8;IPR003591,Leucine-rich repeat, typical subtype;IPR032675,Leucine-rich repeat domain superfamily;IPR000157,Toll/interleukin-1 receptor homology (TIR) domain	KOG4641,FOG: Toll/interleukin receptor and related proteins containing LRR and TIR repeats;COG4886,Leucine-rich repeat (LRR) protein	GO:0051607,biological_process,defense response to virus;GO:0001932,biological_process,regulation of protein phosphorylation;GO:2000778,biological_process,positive regulation of interleukin-6 secretion;GO:0004872,-,-;GO:0071260,biological_process,cellular response to mechanical stimulus;GO:0034158,biological_process,toll-like receptor 8 signaling pathway;GO:0002755,biological_process,MyD88-depende…	K10170,ko04620,Toll-like receptor signaling pathway
Gm12250	31.785	3.56436	3.4052	1.0588	2.98859	3.68819	6.94407	0.0429434	0.673875	Q0GUM3,Interferon-gamma-inducible p47 GTPase	NP_001128587.1,predicted gene 12250	PF05049,Interferon-inducible GTPase (IIGP)	IPR030385,IRG-type guanine nucleotide-binding (G) domain;IPR007743,Immunity-related GTPases-like;IPR027417,P-loop containing nucleoside triphosphate hydrolase	-	GO:0005525,molecular_function,GTP binding;GO:0016020,cellular_component,membrane	-
Gm26888	0.369285	0.324129	0.0939433	0.133633	1.56112	-0.202579	12.3288	0.0149453	0.673875	A2ABG4,TBC1 domain family, member 16	NP_766031.2,TBC1 domain family member 16 isoform 1	PF00566,Rab-GTPase-TBC domain	IPR035969,Rab-GTPase-TBC domain superfamily;IPR000195,Rab-GTPase-TBC domain	KOG2224,Uncharacterized conserved protein, contains TBC domain;COG5210,GTPase-activating protein	GO:0001919,biological_process,regulation of receptor recycling;GO:0005096,molecular_function,GTPase activator activity;GO:0012505,cellular_component,endomembrane system;GO:0017137,molecular_function,Rab GTPase binding;GO:0090630,biological_process,activation of GTPase activity;GO:0031338,biological_process,regulation of vesicle fusion;GO:0005769,cellular_component,early endosome;GO:0005622,cellul…	-
Gm44935	7.58361	3.05154	1.7583	1.72209	1.58542	5.00997	10.9877	0.0188663	0.673875	Q69ZG7,MKIAA1554 protein	-	-	IPR031248,RNF213 protein	ENOG410XTAN,-;ENOG410IHNB,-	GO:0016887,molecular_function,ATPase activity;GO:0004842,molecular_function,ubiquitin-protein transferase activity;GO:0016567,biological_process,protein ubiquitination	-
Myadml2os	1.28539	2.28691	0.841274	0.349205	1.50936	0.31574	7.19658	0.0404564	0.673875	A0A0S3NU11,Myeloid-associated differentiation marker-like 2	-	PF01284,Membrane-associating domain	IPR008253,Marvel domain	-	GO:0016021,cellular_component,integral component of membrane;GO:0016020,cellular_component,membrane	-
Zmiz1os1	0.862545	0.46558	0.241674	0.194423	1.57287	0.641316	10.4275	0.0208451	0.673875	Q3TEV4,Uncharacterized protein	-	-	-	-	-	-
Gm26884	6.42431	3.78444	2.73595	2.19406	1.01698	3.5452	7.71165	0.0359676	0.673875	L8IF15,GTP-binding protein 1	-	PF00009,longation factor Tu GTP binding domain	IPR009001,Translation elongation factor EF1A/initiation factor IF2gamma, C-terminal;IPR009000,Translation protein, beta-barrel domain superfamily;IPR000795,Transcription factor, GTP-binding domain;IPR035531,GTP binding protein 1-like, GTP-binding domain;IPR027417,P-loop containing nucleoside triphosphate hydrolase	-	GO:0003924,molecular_function,GTPase activity;GO:0005525,molecular_function,GTP binding	-
Snora2b	12.1778	10.593	4.95386	5.85441	1.02751	0.232555	6.62959	0.0460767	0.673875	-	-	-	-	-	-	-
Gm20056	2.96998	2.34523	1.02562	1.08879	1.28502	-0.0159952	9.56589	0.0242867	0.673875	A0A1U7Q730,calcineurin B homologous protein 1	XP_005064776.1,-	-	IPR002048,EF-hand domain;IPR018247,EF-Hand 1, calcium-binding site;IPR011992,EF-hand domain pair	-	GO:0005509,molecular_function,calcium ion binding	-
Gm19412	63.1345	26.6582	15.0787	10.5067	1.78845	4.64471	13.4418	0.0126779	0.673875	-	-	-	-	-	-	-
H2-Ea-ps	17.8436	6.31244	4.94664	2.65722	1.65022	2.46025	6.89647	0.0434358	0.673875	A0A290WGA7,MHC class II antigen IEk-alpha	-	-	IPR003006,Immunoglobulin/major histocompatibility complex, conserved site;IPR001003,MHC class II, alpha chain, N-terminal;IPR036179,Immunoglobulin-like domain superfamily;IPR013783,Immunoglobulin-like fold;IPR014745,MHC class II, alpha/beta chain, N-terminal;IPR003597,Immunoglobulin C1-set;IPR007110,Immunoglobulin-like domain;IPR011162,MHC classes I/II-like antigen recognition protein	-	GO:0019882,biological_process,antigen processing and presentation;GO:0006955,biological_process,immune response;GO:0042613,cellular_component,MHC class II protein complex;GO:0002504,biological_process,antigen processing and presentation of peptide or polysaccharide antigen via MHC class II;GO:0016020,cellular_component,membrane;GO:0002376,biological_process,immune system process;GO:0016021,cellul…	-
Gm26904	1.31167	0.954025	0.511824	0.418565	1.24192	0.503374	9.00995	0.0272374	0.673875	B2RX81,BC032203 protein	XP_006524044.1,-;XP_017172866.1,-;XP_006524043.1,-;XP_006524039.1,-;NP_001093922.1,BRD4-interacting chromatin-remodeling complex-associated protein-like	PF15249,Conserved region of unknown function on GLTSCR protein	IPR015671,GLTSCR protein, conserved region	ENOG410IG5E,-;ENOG410ZQKZ,-	-	-
Gm26637	4.68214	2.25993	1.7034	0.875987	1.40423	2.45562	6.84762	0.0439494	0.673875	E9QNJ5,Sulfotransferase	-	PF00685,Sulfotransferase domain	IPR000863,Sulfotransferase domain;IPR027417,P-loop containing nucleoside triphosphate hydrolase	KOG1584,Sulfotransferase;ENOG4111H56,-	GO:0008146,molecular_function,sulfotransferase activity;GO:0016740,molecular_function,transferase activity	-
RP24-464B16.1	1.00864	0.726336	0.272693	0.234793	1.73091	0.951011	18.3084	0.0066005	0.673875	-	-	-	-	-	-	-
Gm26672	0.602906	0.609034	0.31547	0.147557	1.34054	1.53489	8.71799	0.0289934	0.673875	Q91XY9,Protocadherin gamma A10	NP_291071.1,protocadherin gamma-A10 precursor	PF08266,Cadherin-like;PF00028,Cadherin domain;PF15974,Cadherin C-terminal cytoplasmic tail, catenin-binding region;PF16492,Cadherin cytoplasmic C-terminal	IPR002126,Cadherin;IPR013164,Cadherin, N-terminal;IPR032455,Cadherin, cytoplasmic C-terminal domain;IPR031904,Cadherin, C-terminal catenin-binding domain;IPR015919,Cadherin-like;IPR020894,Cadherin conserved site	-	GO:0007267,biological_process,cell-cell signaling;GO:0007155,biological_process,cell adhesion;GO:0003674,molecular_function,molecular_function;GO:0007156,biological_process,homophilic cell adhesion via plasma membrane adhesion molecules;GO:0005509,molecular_function,calcium ion binding;GO:0007399,biological_process,nervous system development;GO:0005886,cellular_component,plasma membrane;GO:001602…	-
BC037039	19.8203	11.0932	7.61632	4.71213	1.29793	4.57648	10.2661	0.0214678	0.673875	Q91XX1,Protocadherin gamma C3	NP_291059.1,protocadherin gamma-C3 precursor	PF08266,Cadherin-like;PF00028,Cadherin domain;PF15974,Cadherin C-terminal cytoplasmic tail, catenin-binding region;PF16492,Cadherin cytoplasmic C-terminal	IPR002126,Cadherin;IPR013164,Cadherin, N-terminal;IPR032455,Cadherin, cytoplasmic C-terminal domain;IPR031904,Cadherin, C-terminal catenin-binding domain;IPR015919,Cadherin-like;IPR030728,Protocadherin gamma-C3;IPR020894,Cadherin conserved site	-	GO:0005911,cellular_component,cell-cell junction;GO:0007155,biological_process,cell adhesion;GO:0007267,biological_process,cell-cell signaling;GO:0046872,molecular_function,metal ion binding;GO:0005509,molecular_function,calcium ion binding;GO:0007399,biological_process,nervous system development;GO:0050808,biological_process,synapse organization;GO:0005886,cellular_component,plasma membrane;GO:0…	-
Gm26742	0.961013	0.539627	0.302804	0.240136	1.43257	0.796051	9.27131	0.0259374	0.673875	-	-	-	-	-	-	-
D430040D24Rik	2.98608	3.91223	1.79157	0.985498	1.25915	2.76251	11.1061	0.0184815	0.673875	-	-	-	-	-	-	-
Gm28177	116.672	17.8536	15.666	7.78272	2.52156	7.14171	7.46352	0.038039	0.673875	A0A0G2JX93,Signal transducer and activator of transcription	-	PF12162,STAT1 TAZ2 binding domain;PF02865,STAT protein, protein interaction domain;PF01017,STAT protein, all-alpha domain;PF00017,SH2 domain;PF02864,STAT protein, DNA binding domain	IPR036860,SH2 domain superfamily;IPR015988,STAT transcription factor, coiled coil;IPR035859,STAT1, SH2 domain;IPR038295,STAT1, C-terminal domain superfamily;IPR008967,p53-like transcription factor, DNA-binding;IPR013801,STAT transcription factor, DNA-binding;IPR000980,SH2 domain;IPR012345,STAT transcription factor, DNA-binding, N-terminal;IPR013800,STAT transcription factor, all-alpha domain;IPR0…	-	GO:0035035,molecular_function,histone acetyltransferase binding;GO:0051607,biological_process,defense response to virus;GO:0035458,biological_process,cellular response to interferon-beta;GO:0048661,biological_process,positive regulation of smooth muscle cell proliferation;GO:0001937,biological_process,negative regulation of endothelial cell proliferation;GO:0061326,biological_process,renal tubule…	-
Apol7d	4.47505	1.50003	0.833703	0.854325	1.80168	2.02191	8.7523	0.0287899	0.673875	Q3UXQ5,Uncharacterized protein	-	-	-	-	-	-
Gm4793	0.734802	1.19004	0.467998	0.397181	1.0864	0.868837	7.44227	0.0381249	0.673875	Q8C8W0,Uncharacterized protein	-	-	-	-	GO:0016021,cellular_component,integral component of membrane;GO:0016020,cellular_component,membrane	-
Gm26574	3.29485	1.12608	0.727216	0.774775	1.53529	1.68822	6.45441	0.0484067	0.673875	Q9JLJ9,PTP36-A isoform	-	PF09379,RM N-terminal domain;PF00373,RM central domain;PF09380,RM C-terminal PH-like domain	IPR019748,FERM central domain;IPR035963,FERM superfamily, second domain;IPR018980,FERM, C-terminal PH-like domain;IPR000299,FERM domain;IPR019747,FERM conserved site;IPR011993,PH-like domain superfamily;IPR018979,FERM, N-terminal;IPR019749,Band 4.1 domain;IPR014352,FERM/acyl-CoA-binding protein superfamily;IPR029071,Ubiquitin-like domain superfamily	KOG0792,Protein tyrosine phosphatase PTPMEG, contains FERM domain;COG5599,Protein tyrosine phosphatase	GO:0005856,cellular_component,cytoskeleton	-
Gm43128	1.46552	1.68948	0.673171	0.382337	1.52236	0.775968	12.803	0.0139674	0.673875	-	-	-	-	-	-	-
D930015M05Rik	3.61163	1.4359	1.08472	0.597405	1.56155	1.0292	6.45177	0.0484387	0.673875	Q70AD5,SCRY2S protein	-	PF00875,NA photolyase;PF03441,AD binding domain of DNA photolyase	IPR014729,Rossmann-like alpha/beta/alpha sandwich fold;IPR036155,Cryptochrome/photolyase, N-terminal domain superfamily;IPR006050,DNA photolyase, N-terminal;IPR005101,Cryptochrome/DNA photolyase, FAD-binding domain;IPR036134,Cryptochrome/DNA photolyase, FAD-binding domain-like superfamily	-	-	-
Gm38160	0.464425	0.412131	0.213004	0.160475	1.17908	-0.310579	7.83887	0.0347253	0.673875	Q3TQ93,Uncharacterized protein	-	PF00071,Ras family	IPR001806,Small GTPase superfamily;IPR005225,Small GTP-binding protein domain;IPR027417,P-loop containing nucleoside triphosphate hydrolase	ENOG410XQN5,-;KOG0084,GTPase Rab1/YPT1, small G protein superfamily, and related GTP-binding proteins	GO:0003924,molecular_function,GTPase activity;GO:0005525,molecular_function,GTP binding	-
Gm36569	1.31545	1.98901	0.648134	0.5478	1.39761	0.130912	11.3481	0.0175567	0.673875	A0A1A6FVP3,Uncharacterized protein	-	PF15051,AM198 protein	IPR029207,FAM198 family	-	GO:0016021,cellular_component,integral component of membrane;GO:0016020,cellular_component,membrane	-
Gm37500	4.49903	1.21659	0.728543	0.795839	1.8894	1.41426	7.25975	0.0398656	0.673875	-	-	-	-	-	-	-
Gm43802	115.183	14.5514	10.7588	5.80908	2.96913	4.56373	8.80952	0.0284548	0.673875	W5PX34,Uncharacterized protein	-	PF02230,Phospholipase/Carboxylesterase;PF07859,alpha/beta hydrolase fold	IPR003140,Phospholipase/carboxylesterase/thioesterase;IPR029058,Alpha/Beta hydrolase fold	-	GO:0016787,molecular_function,hydrolase activity;GO:0042997,biological_process,negative regulation of Golgi to plasma membrane protein transport;GO:0002084,biological_process,protein depalmitoylation;GO:0016298,molecular_function,lipase activity;GO:0005739,cellular_component,mitochondrion;GO:0008474,molecular_function,palmitoyl-(protein) hydrolase activity;GO:0005829,cellular_component,cytosol	-
Gm26857	6.29041	2.51765	1.76531	1.26897	1.51531	3.31884	8.46032	0.0305875	0.673875	-	-	-	-	-	-	-
Gm11407	8.9472	5.79649	2.59105	2.72221	1.43315	2.41305	14.5333	0.0108104	0.673875	A0A0U1XRT8,NADH-ubiquinone oxidoreductase chain 5	YP_009112418.1,NADH dehydrogenase subunit 5 (mitochondrion)	PF00662,NADH-Ubiquinone oxidoreductase (complex I), chain 5 N-terminus;PF06455,NADH dehydrogenase subunit 5 C-terminus;PF00361,Proton-conducting membrane transporter	IPR010934,NADH dehydrogenase subunit 5, C-terminal;IPR001750,NADH:quinone oxidoreductase/Mrp antiporter, membrane subunit;IPR003945,NADH-plastoquinone oxidoreductase, chain 5;IPR001516,NADH-Ubiquinone oxidoreductase (complex I), chain 5 N-terminal	-	GO:0042773,biological_process,ATP synthesis coupled electron transport;GO:0016020,cellular_component,membrane;GO:0008137,molecular_function,NADH dehydrogenase (ubiquinone) activity;GO:0016491,molecular_function,oxidoreductase activity;GO:0005743,cellular_component,mitochondrial inner membrane;GO:0005739,cellular_component,mitochondrion;GO:0070469,cellular_component,respiratory chain;GO:0055114,bi…	-
A930004J17Rik	0.794608	0.304649	0.193405	0.154211	1.63666	0.770586	7.66337	0.0363581	0.673875	-	-	-	-	-	-	-
Gm6650	2.27418	2.32547	0.91028	0.47501	1.66887	-0.095593	12.5544	0.0145391	0.673875	Q9D4A3,Uncharacterized protein	NP_081926.2,spermatogenesis associated glutamate (E)-rich protein 3	PF04822,Takusan	IPR006907,Domain of unknown function DUF622	-	GO:0005575,cellular_component,cellular_component;GO:0008150,biological_process,biological_process;GO:0003674,molecular_function,molecular_function	-
Usp46os1	5.14045	5.06849	2.06946	1.79414	1.34996	0.848331	13.99	0.0115541	0.673875	G7MTB8,Uncharacterized protein	-	PF00443,Ubiquitin carboxyl-terminal hydrolase	IPR018200,Ubiquitin specific protease, conserved site;IPR028889,Ubiquitin specific protease domain;IPR001394,Peptidase C19, ubiquitin carboxyl-terminal hydrolase	KOG1864,Ubiquitin-specific protease;ENOG410XQ81,-	GO:0036459,molecular_function,thiol-dependent ubiquitinyl hydrolase activity;GO:0006511,biological_process,ubiquitin-dependent protein catabolic process;GO:0016579,biological_process,protein deubiquitination	-
Usp46os2	3.37558	3.36463	1.91286	1.14988	1.08918	1.25189	7.54695	0.0372499	0.673875	Q9CRD1,Uncharacterized protein	-	-	-	-	-	-
Gm5869	9.20424	4.58088	3.51477	2.55228	1.15632	2.6516	6.32784	0.0499747	0.673875	A0A141GF43,Elongation factor 1-alpha	-	PF00009,longation factor Tu GTP binding domain;PF03143,longation factor Tu C-terminal domain;PF03144,longation factor Tu domain 2	IPR027417,P-loop containing nucleoside triphosphate hydrolase;IPR000795,Transcription factor, GTP-binding domain;IPR004161,Translation elongation factor EFTu-like, domain 2;IPR004160,Translation elongation factor EFTu/EF1A, C-terminal;IPR004539,Translation elongation factor EF1A, eukaryotic/archaeal;IPR009000,Translation protein, beta-barrel domain superfamily;IPR031157,Tr-type G domain, conserve…	-	GO:0003746,molecular_function,translation elongation factor activity;GO:0005525,molecular_function,GTP binding;GO:0005737,cellular_component,cytoplasm;GO:0006414,biological_process,translational elongation;GO:0003924,molecular_function,GTPase activity;GO:0000166,molecular_function,nucleotide binding	-
Gm7993	2.92194	2.73986	1.06729	1.40928	1.14092	1.50051	9.79734	0.0232504	0.673875	Q3TM76,Uncharacterized protein	-	PF02784,Pyridoxal-dependent decarboxylase, pyridoxal binding domain;PF00278,Pyridoxal-dependent decarboxylase, C-terminal sheet domain	IPR002433,Ornithine decarboxylase;IPR022653,Orn/DAP/Arg decarboxylase 2, pyridoxal-phosphate binding site;IPR009006,Alanine racemase/group IV decarboxylase, C-terminal;IPR022657,Orn/DAP/Arg decarboxylase 2, conserved site;IPR000183,Ornithine/DAP/Arg decarboxylase;IPR022644,Orn/DAP/Arg decarboxylase 2, N-terminal;IPR029066,PLP-binding barrel;IPR022643,Orn/DAP/Arg decarboxylase 2, C-terminal	KOG0622,Ornithine decarboxylase;COG0019,Diaminopimelate decarboxylase	GO:0006596,biological_process,polyamine biosynthetic process;GO:0003824,molecular_function,catalytic activity	-
Gm43365	1.37773	0.811361	0.467593	0.450086	1.21891	0.73715	7.36416	0.0389149	0.673875	A0A1U8CE22,cyclin-G-associated kinase isoform X4	XP_012974068.1,cyclin-G-associated kinase isoform X3	-	IPR014020,Tensin phosphatase, C2 domain;IPR029021,Protein-tyrosine phosphatase-like;IPR001623,DnaJ domain;IPR011009,Protein kinase-like domain superfamily;IPR008271,Serine/threonine-protein kinase, active site;IPR029023,Tensin-type phosphatase domain;IPR036869,Chaperone J-domain superfamily;IPR000719,Protein kinase domain	-	GO:0004672,molecular_function,protein kinase activity;GO:0016301,molecular_function,kinase activity;GO:0006468,biological_process,protein phosphorylation;GO:0005524,molecular_function,ATP binding;GO:0016310,biological_process,phosphorylation	-
Gm42596	0.703887	0.609687	0.333026	0.176885	1.31192	-0.125565	7.62835	0.0366452	0.673875	Q8CAM8,Uncharacterized protein	-	-	-	-	-	-
Gm42917	18.9746	6.68417	4.94727	2.94642	1.68307	2.97308	7.8105	0.0351858	0.673875	-	-	-	-	-	-	-
Gm42918	6.70283	2.2222	1.81924	1.07294	1.60882	2.24057	6.33671	0.0498625	0.673875	-	-	-	-	-	-	-
Gm42839	5.69937	2.00633	1.26737	1.07635	1.69444	0.440795	7.32866	0.0392345	0.673875	L5LJR9,Nuclear receptor corepressor 2	-	PF15784,-protein pathway suppressor 2-interacting domain	IPR031557,N-CoR, GPS2-interacting domain	-	-	-
2900089D17Rik	0.877582	0.933388	0.473977	0.345798	1.09014	0.777437	8.4548	0.0303966	0.673875	E9PUB2,Brain protein I3	NP_001157181.1,brain protein I3 isoform 2	PF10164,Uncharacterized conserved protein (DUF2367)	IPR019317,Brain protein I3	KOG4517,Uncharacterized conserved protein;ENOG41121JM,-	GO:0016021,cellular_component,integral component of membrane;GO:0016020,cellular_component,membrane	-
Gm43196	0.609054	0.67542	0.251796	0.275928	1.22681	-0.0339198	9.78044	0.0233058	0.673875	-	-	-	-	-	-	-
Gm43197	1.27074	0.507473	0.252445	0.211713	1.91092	0.568146	10.6002	0.0202057	0.673875	A0A1X6RHF1,Integrase core domain	-	-	IPR001584,Integrase, catalytic core;IPR003308,Integrase, N-terminal zinc-binding domain;IPR010661,Reverse transcriptase thumb;IPR017856,Integrase-like, N-terminal;IPR001037,Integrase, C-terminal, retroviral;IPR036397,Ribonuclease H superfamily;IPR002156,Ribonuclease H domain;IPR036862,Integrase, C-terminal domain superfamily, retroviral;IPR000477,Reverse transcriptase domain;IPR012337,Ribonucleas…	-	GO:0004523,molecular_function,RNA-DNA hybrid ribonuclease activity;GO:0003676,molecular_function,nucleic acid binding;GO:0090502,biological_process,RNA phosphodiester bond hydrolysis, endonucleolytic;GO:0003964,molecular_function,RNA-directed DNA polymerase activity;GO:0006278,biological_process,RNA-dependent DNA biosynthetic process;GO:0015074,biological_process,DNA integration;GO:0008270,molecu…	-
Gm26719	0.957404	0.785086	0.326487	0.198136	1.68524	0.87913	15.4847	0.00947779	0.673875	B2RX70,Cadherin-like and PC-esterase domain-containing 1	NP_001074820.1,cadherin-like and PC-esterase domain-containing protein 1;XP_006505101.1,-	PF12733,Cadherin-like beta sandwich domain	IPR025883,Cadherin-like beta sandwich domain	ENOG410IEF4,-;ENOG4110TQ2,-	GO:0003674,molecular_function,molecular_function;GO:0005783,cellular_component,endoplasmic reticulum;GO:0008150,biological_process,biological_process	-
Gm45193	27.6456	8.68721	6.44793	4.92123	1.65893	4.22201	7.83725	0.0349782	0.673875	Q9CRZ4,Uncharacterized protein	-	PF00415,Regulator of chromosome condensation (RCC1) repeat	IPR000408,Regulator of chromosome condensation, RCC1;IPR009091,Regulator of chromosome condensation 1/beta-lactamase-inhibitor protein II	KOG0941,E3 ubiquitin protein ligase;COG5021,Ubiquitin-protein ligase;COG5184,Alpha-tubulin suppressor and related RCC1 domain-containing proteins	-	-
Gm26811	5.518	3.23903	1.72257	1.60185	1.36226	4.05274	15.1239	0.00995502	0.673875	S9XI86,Plexin-A1	-	PF01437,Plexin repeat;PF01403,Sema domain;PF01833,IPT/TIG domain;PF08337,Plexin cytoplasmic RasGAP domain	IPR031148,Plexin family;IPR001627,Sema domain;IPR016201,PSI domain;IPR036352,Sema domain superfamily;IPR013548,Plexin, cytoplasmic RasGAP domain;IPR002165,Plexin repeat;IPR008936,Rho GTPase activation protein;IPR015943,WD40/YVTN repeat-like-containing domain superfamily;IPR013783,Immunoglobulin-like fold;IPR014756,Immunoglobulin E-set;IPR002909,IPT domain	-	GO:0017154,molecular_function,semaphorin receptor activity;GO:0016020,cellular_component,membrane;GO:0007165,biological_process,signal transduction;GO:0016021,cellular_component,integral component of membrane;GO:0071526,biological_process,semaphorin-plexin signaling pathway	-
Gm44148	30.0709	19.0369	8.80143	8.59508	1.45925	2.39924	14.6762	0.0105944	0.673875	Q4FK24,Usp18 protein	-	PF00443,Ubiquitin carboxyl-terminal hydrolase	IPR018200,Ubiquitin specific protease, conserved site;IPR028889,Ubiquitin specific protease domain;IPR001394,Peptidase C19, ubiquitin carboxyl-terminal hydrolase	KOG1863,Ubiquitin carboxyl-terminal hydrolase;COG5077,Ubiquitin carboxyl-terminal hydrolase	GO:0006511,biological_process,ubiquitin-dependent protein catabolic process;GO:0036459,molecular_function,thiol-dependent ubiquitinyl hydrolase activity;GO:0016579,biological_process,protein deubiquitination	-
Gm44697	0.907258	0.836469	0.285329	0.33656	1.43752	0.018836	12.5748	0.0143395	0.673875	-	-	-	-	-	-	-
Mypopos	0.494362	0.698162	0.26888	0.274772	1.06909	0.448887	7.62038	0.0364653	0.673875	-	-	-	-	-	-	-
Gm2058	2.0725	2.38252	1.21193	0.878874	1.03199	-0.0927225	6.4449	0.0482471	0.673875	G1T4L8,Ubiquitin conjugating enzyme E2 H	-	PF00179,Ubiquitin-conjugating enzyme	IPR016135,Ubiquitin-conjugating enzyme/RWD-like;IPR023313,Ubiquitin-conjugating enzyme, active site;IPR000608,Ubiquitin-conjugating enzyme E2	ENOG410XRC5,-;KOG0416,Ubiquitin-protein ligase	GO:0061631,molecular_function,ubiquitin conjugating enzyme activity;GO:0070979,biological_process,protein K11-linked ubiquitination;GO:0043161,biological_process,proteasome-mediated ubiquitin-dependent protein catabolic process;GO:0070936,biological_process,protein K48-linked ubiquitination;GO:0004842,molecular_function,ubiquitin-protein transferase activity;GO:0000166,molecular_function,nucleoti…	-
Gm18853	3.4191	0.540266	0.247942	0.233179	3.03099	2.02581	10.7638	0.0196247	0.673875	A0A1A6HC38,Uncharacterized protein	-	PF05879,Root hair defective 3 GTP-binding protein (RHD3)	IPR029028,Alpha/beta knot methyltransferases;IPR030383,Very large inducible GTPASE (VLIG)-type guanine nucleotide-binding (G) domain;IPR008803,RHD3/Sey1;IPR027417,P-loop containing nucleoside triphosphate hydrolase	-	GO:0005525,molecular_function,GTP binding	-
Gm8995	19.8397	4.06863	3.00236	2.44992	2.12245	5.78576	7.94537	0.0341564	0.673875	L7N451,Interferon-induced very large GTPase 1	XP_017167845.1,-;NP_001034249.2,-;NP_083276.2,interferon-induced very large GTPase 1	-	IPR029028,Alpha/beta knot methyltransferases;IPR030383,Very large inducible GTPASE (VLIG)-type guanine nucleotide-binding (G) domain;IPR027417,P-loop containing nucleoside triphosphate hydrolase	ENOG410IG57,-;ENOG410Y9GN,-	GO:0005525,molecular_function,GTP binding	-
Gm42031	0.904313	1.0555	0.550652	0.309449	1.13033	0.427044	6.74689	0.0450096	0.673875	Q83376,Reverse transcriptase	-	-	-	-	GO:0003964,molecular_function,RNA-directed DNA polymerase activity;GO:0006278,biological_process,RNA-dependent DNA biosynthetic process	-
9330175E14Rik	2.65694	0.729258	0.522168	0.374516	1.90233	2.68659	7.83252	0.0350148	0.673875	Q8CBY5,Uncharacterized protein	-	-	-	-	-	-
RP24-77I7.2	4.97641	2.59112	1.44834	1.45828	1.3481	1.51101	8.42072	0.0308432	0.673875	D4AB73,Putative uncharacterized protein RGD1559496_predicted	NP_001099669.1,sprT-like domain-containing protein Spartan	PF10263,SprT-like family	IPR006642,Zinc finger, Rad18-type putative;IPR006640,SprT-like	ENOG410XPXU,-;KOG3931,Uncharacterized conserved protein	GO:0003677,molecular_function,DNA binding;GO:0070530,molecular_function,K63-linked polyubiquitin modification-dependent protein binding;GO:0009411,biological_process,response to UV;GO:0006974,biological_process,cellular response to DNA damage stimulus;GO:0019985,biological_process,translesion synthesis;GO:0031398,biological_process,positive regulation of protein ubiquitination;GO:0016607,cellular…	-
1700110K17Rik	2.43438	1.32064	0.724918	0.461032	1.62703	0.377493	9.81341	0.0233582	0.673875	A0A0P6J9N1,GRAM domain-containing protein 1B	-	PF02893,RAM domain;PF16016,omain of unknown function (DUF4782)	IPR004182,GRAM domain;IPR031968,VASt domain;IPR011993,PH-like domain superfamily	-	GO:0016021,cellular_component,integral component of membrane;GO:0016020,cellular_component,membrane	-
Gm28119	166.374	20.7366	10.7621	8.56373	3.27079	3.9661	10.853	0.0193177	0.673875	-	-	-	-	-	-	-
Mir125b-1	556.984	67.7897	32.8365	26.7509	3.38545	3.74349	11.2662	0.0179782	0.673875	-	-	-	-	-	-	-
5830462I19Rik	2.35859	1.69517	1.08961	0.845958	1.02758	2.34648	8.22497	0.0321513	0.673875	Q3UZ25,Uncharacterized protein	-	-	-	-	GO:0005575,cellular_component,cellular_component;GO:0008150,biological_process,biological_process;GO:0003674,molecular_function,molecular_function	-
Tsix	1.67109	0.26192	0.197082	0.158978	2.43259	1.82928	7.20701	0.0403581	0.673875	S4R1A3,Predicted gene, 26992	-	-	-	-	-	-
G530011O06Rik	5.93558	7.50407	3.93632	1.89178	1.15549	3.50528	8.75685	0.028763	0.673875	Q3UE70,Predicted gene, 21748	-	-	-	-	GO:0005575,cellular_component,cellular_component;GO:0003674,molecular_function,molecular_function;GO:0008150,biological_process,biological_process	-
